# Supplementary material for: High Throughput mRNA Sequencing Reveals Potential Therapeutic Targets of Tao-Hong-Si-Wu Decoction in Experimental Middle Cerebral Artery Occlusion
Source: Front Pharmacol. 2019 Jan 14;9:1570. doi: 10.3389/fphar.2018.01570 (PMC6339912; doi:10.3389/fphar.2018.01570)
Supplement: TABLE S1 — List of all differentially expressed genes. [file Table_1.xlsx]

## Sheet: all
gene_id	gene_name	description	locus	D1-12-11_FPKM	D2-12-11_FPKM	D3-12-11_FPKM	M1-12-8_FPKM	M2-12-8_FPKM	M3-12-8_FPKM	N1-12-8_FPKM	N3-12-8_FPKM	N4-12-8_FPKM	D1-12-11_count	D2-12-11_count	D3-12-11_count	M1-12-8_count	M2-12-8_count	M3-12-8_count	N1-12-8_count	N3-12-8_count	N4-12-8_count	Group2	Group1	log2FC	Pvalue	Qvalue	updown	Group2	Group3	log2FC	Pvalue	Qvalue	updown
ENSRNOG00000016977	Calb2	calbindin 2 [Source:RGD Symbol;Acc:620981]	19:41482728-41509658	21.5134	87.8279	5.70052	3.80118	3.59943	22.8059	11.3537	19.454	107.717	642	2797	224	112	126	701	472	638	3190	10.0688	46.1747	-2.19721	0.00549226	0.36505	DOWN	10.0688	38.3473	-1.92923	0.0221531	1	DOWN
ENSRNOG00000013133	Foxa2	forkhead box A2 [Source:RGD Symbol;Acc:2808]	3:142383278-142387481	0.157579	1.09689	0	0	0	0	0	0	0.567092	7	52	0	0	0	0	0	0	25	0	0.189031	#NAME?	0.0186012	0.60925	DOWN	0	0.418155	#NAME?	0.000755798	0.705954	DOWN
ENSRNOG00000019278	Fsd2	fibronectin type III and SPRY domain containing 2 [Source:RGD Symbol;Acc:1305167]	1:143364867-143398093	0.155736	0.291867	0.0454868	0.0242677	0.0102108	0.0232586	0.0344009	0.19622	0.301798	13	26	5	2	1	2	4	18	25	0.0192457	0.177473	-3.20499	0.00402218	0.322365	DOWN	0.0192457	0.164363	-3.09428	0.00519698	1	DOWN
ENSRNOG00000017019	Lmx1b	LIM homeobox transcription factor 1 beta [Source:RGD Symbol;Acc:620843]	3:12609574-12686869	0.126416	1.77699	0	0	0	0	0	0	3.18484	3	45	0	0	0	0	0	0	75	0	1.06161	#NAME?	0.00314707	0.284074	DOWN	0	0.634469	#NAME?	0.00205227	0.939074	DOWN
ENSRNOG00000014751	Ret	ret proto-oncogene [Source:RGD Symbol;Acc:3556]	4:150202058-150244372	5.26988	27.8738	4.96185	2.45084	8.46546	2.61906	5.93807	6.46714	33.388	588	3319	729	270	1108	301	923	793	3697	4.51178	15.2644	-1.7584	0.00409226	0.324104	DOWN	4.51178	12.7019	-1.49327	0.0191531	1	DOWN
ENSRNOG00000008890	Slc18a2	solute carrier family 18 (vesicular monoamine transporter), member 2 [Source:RGD Symbol;Acc:3694]	1:280423079-280457148	1.51292	20.4438	0.221958	0.47014	0.835406	0.100152	0.691102	0.125156	29.7628	88	1269	17	27	57	6	56	8	1718	0.468566	10.193	-4.44319	0.00106392	0.177357	DOWN	0.468566	7.39288	-3.97981	0.000990122	0.705954	DOWN
ENSRNOG00000003476	Slc6a4	solute carrier family 6 (neurotransmitter transporter), member 4 [Source:RGD Symbol;Acc:3714]	10:63153651-63176463	1.00554	9.17981	0.0578482	0.0308626	0.14287	0.0591587	0.0328071	0.0277212	26.7591	66	643	5	2	11	4	3	2	1743	0.0776306	8.93989	-6.84749	0.000207349	0.0765378	DOWN	0.0776306	3.4144	-5.45886	5.64729e-05	0.193806	DOWN
ENSRNOG00000020410	Th	tyrosine hydroxylase [Source:RGD Symbol;Acc:3853]	1:216073031-216080287	3.62863	82.7747	0.882699	0.976188	0.459165	1.07337	0.61048	1.44456	77.6713	128	3116	41	34	19	39	30	56	2719	0.836242	26.5755	-4.99003	0.000109126	0.0550181	DOWN	0.836242	29.0953	-5.12072	2.12798e-05	0.146057	DOWN
ENSRNOG00000032778	Bub1	BUB1 mitotic checkpoint serine/threonine kinase [Source:RGD Symbol;Acc:1311707]	3:120373604-120404910	0.41228	0.43853	0.676968	0.417554	7.39968	0.475984	0.295943	0.172369	0.258246	37	42	80	37	779	44	37	17	23	2.76441	0.242186	3.51278	0.000765412	0.15241	UP	2.76441	0.509259	2.4405	0.0125897	1	UP
ENSRNOG00000007906	Bub1b	BUB1 mitotic checkpoint serine/threonine kinase B [Source:RGD Symbol;Acc:619791]	3:110367939-110420458	0.196276	0.149438	0.279493	0.248492	7.24733	0.238196	0.0264161	0.0893053	0.0247271	16	13	30	20	693	20	3	8	2	2.57801	0.0468162	5.78311	2.13153e-05	0.0338929	UP	2.57801	0.208402	3.62881	0.00180082	0.89875	UP
ENSRNOG00000015423	Ccna2	cyclin A2 [Source:RGD Symbol;Acc:621059]	2:123275881-123282214	0.532597	0.545863	0.745747	0.48885	17.5085	0.581701	0.203103	0.242309	0.201252	32	35	59	29	1234	36	17	16	12	6.19302	0.215555	4.84452	4.87099e-05	0.0376897	UP	6.19302	0.608069	3.34834	0.00229133	0.962875	UP
ENSRNOG00000028415	Cdc20	cell division cycle 20 [Source:RGD Symbol;Acc:620477]	5:137260728-137264931	0.338656	0.97846	1.35021	1.08612	16.0707	1.31513	1.17496	0.616303	1.22281	12	37	63	38	668	48	58	24	43	6.15731	1.00469	2.61555	0.00763489	0.42344	UP	6.15731	0.889109	2.79187	0.00508955	1	UP
ENSRNOG00000031431	Cdca8	cell division cycle associated 8 [Source:RGD Symbol;Acc:1566306]	5:142911305-142933526	0.858036	0.89681	1.10277	0.869044	9.34038	1.05731	0.781749	0.210223	0.631859	26	29	44	26	332	33	33	7	19	3.75558	0.541277	2.7946	0.00559859	0.369739	UP	3.75558	0.952538	1.97919	0.0323531	1	UP
ENSRNOG00000000632	Cdk1	cyclin-dependent kinase 1 [Source:RGD Symbol;Acc:2319]	20:20576377-20591549	0.0941142	0.198399	0.339463	0.357406	9.82735	0.228401	0.135098	0.0428064	0.237055	4	9	19	15	490	10	8	2	10	3.47105	0.13832	4.64929	0.000414663	0.107144	UP	3.47105	0.210659	4.04239	0.00131556	0.796724	UP
ENSRNOG00000024428	Kif20a	kinesin family member 20A [Source:RGD Symbol;Acc:1307695]	18:27424328-27432814	0.15426	0.497875	0.624776	0.329815	13.9681	0.116473	0.147638	0.124771	0.0518115	9	31	48	19	956	7	12	8	3	4.8048	0.108073	5.4744	0.000141633	0.0622912	UP	4.8048	0.425637	3.49678	0.00656625	1	UP
ENSRNOG00000013727	Ndc80	NDC80 kinetochore complex component [Source:RGD Symbol;Acc:1310154]	9:119839016-119871382	0.172403	0.198836	0.382727	0.174608	4.54487	0.0772563	0.180878	0.144816	0.0801809	13	16	38	13	402	6	19	12	6	1.59891	0.135292	3.56294	0.00516735	0.361405	UP	1.59891	0.251322	2.66948	0.0262566	1	UP
ENSRNOG00000018815	Plk1	polo-like kinase 1 [Source:RGD Symbol;Acc:3352]	1:192115966-192125989	0.962332	0.796917	1.7846	1.56399	14.0418	0.934297	1.09242	1.07933	1.26288	43	38	105	69	736	43	68	53	56	5.51337	1.14487	2.26775	0.0130089	0.528372	UP	5.51337	1.18128	2.22258	0.0158017	1	UP
ENSRNOG00000013057	Prc1	protein regulator of cytokinesis 1 [Source:RGD Symbol;Acc:1311754]	1:142087208-142108746	0.495858	2.06685	1.90881	1.38538	16.4272	1.54381	2.61429	0.373402	0.48243	29	129	147	80	1127	93	213	24	28	6.45214	1.15671	2.47976	0.0145605	0.555316	UP	6.45214	1.49051	2.11397	0.0164909	1	UP
ENSRNOG00000014336	Mcm5	minichromosome maintenance complex component 5 [Source:RGD Symbol;Acc:1306616]	19:14523554-14561278	0.406592	0.823465	1.53396	0.650919	16.6265	0.751298	0.564907	0.405781	0.674052	31	67	154	49	1487	59	60	34	51	6.00957	0.548247	3.45436	0.000825234	0.157948	UP	6.00957	0.921339	2.70546	0.00831682	1	UP
ENSRNOG00000019584	Dlk1	delta-like 1 homolog (Drosophila) [Source:RGD Symbol;Acc:619931]	6:133552821-133583751	5.22737	35.8217	0.871442	0.75325	1.88396	0.783957	1.38807	8.95252	53.0173	246	1799	54	35	104	38	91	463	2476	1.14039	21.1193	-4.21097	5.2329e-06	0.0116069	DOWN	1.14039	13.9735	-3.6151	0.000165601	0.426236	DOWN
ENSRNOG00000017856	Fev	FEV (ETS oncogene family) [Source:RGD Symbol;Acc:628860]	9:82142981-82146874	0.0999214	0.468189	0	0	0	0	0	0	1.2419	3	15	0	0	0	0	0	0	37	0	0.413967	#NAME?	0.00965812	0.468646	DOWN	0	0.18937	#NAME?	0.0117877	1	DOWN
ENSRNOG00000046434	Hist1h2ail1	histone cluster 1, H2ai-like1 [Source:RGD Symbol;Acc:1311554]	17:43814773-43815183	3.16701	4.79396	7.49303	5.92178	39.8751	5.91299	5.77095	2.54933	6.13716	26	42	81	48	384	50	66	23	50	17.2366	4.81915	1.83863	0.0356604	0.833863	UP	17.2366	5.15133	1.74246	0.0396375	1	UP
ENSRNOG00000028975	Hist1h3f	histone cluster 1, H3f [Source:RGD Symbol;Acc:1306848]	2:198380426-198380836	9.86655	15.5234	24.0519	22.2066	345.376	17.9755	15.1269	12.525	13.1336	81	136	260	180	3326	152	173	113	107	128.519	13.5952	3.24082	0.000295516	0.0902306	UP	128.519	16.4806	2.96314	0.000881625	0.705954	UP
ENSRNOG00000048215	Hist1h4b	histone cluster 1, H4b [Source:RGD Symbol;Acc:620814]	17:43617247-43617558	1.28366	1.95467	2.31531	2.11265	28.3157	2.8041	1.38221	1.46009	0.323434	8	13	19	13	207	18	12	10	2	11.0775	1.05524	3.39198	0.00300197	0.281793	UP	11.0775	1.85121	2.58109	0.0115658	1	UP
ENSRNOG00000045646	LOC684762	similar to CG31613-PA [Source:RGD Symbol;Acc:1586732]	17:43633675-43634085	3.89794	1.82629	5.64292	4.93478	47.767	4.25732	4.02219	1.33013	2.57759	32	16	61	40	460	36	46	12	21	18.9864	2.6433	2.84455	0.00424039	0.325848	UP	18.9864	3.78905	2.32506	0.0158401	1	UP
ENSRNOG00000049033	Racgap1	Rac GTPase-activating protein 1 [Source:RGD Symbol;Acc:1305912]	7:141277312-141307233	0.153159	0.318922	0.206772	0.258518	2.45164	0.280865	0.171017	0.139361	0.274367	9	20	16	15	169	17	14	9	16	0.997007	0.194915	2.35476	0.01747	0.596898	UP	0.997007	0.226284	2.13947	0.0267412	1	UP
ENSRNOG00000020281	Kif22	kinesin family member 22 [Source:RGD Symbol;Acc:1311886]	1:198461169-198476476	0.254998	0.457986	0.758469	0.602612	12.1008	0.763319	0.28982	0.096678	0.235541	12	23	47	28	668	37	19	5	11	4.4889	0.207346	4.43625	0.000104316	0.0541759	UP	4.4889	0.490484	3.19408	0.00250974	1	UP
ENSRNOG00000008450	LOC100359539	ribonucleotide reductase M2 polypeptide [Source:RGD Symbol;Acc:2323655]	19:25391700-25394229	0.554063	1.03838	1.33748	0.601253	23.5661	1.03742	0.482953	0.144053	0.697892	28	56	89	30	1397	54	34	8	35	8.40159	0.441633	4.24974	0.000257084	0.0891741	UP	8.40159	0.976638	3.10477	0.00363038	1	UP
ENSRNOG00000045644	LOC102549173	histone H3.2-like [Source:RGD Symbol;Acc:7709329]	17:43807130-43807540	10.2321	12.784	18.3164	15.4212	133.851	10.5251	11.8917	11.6383	8.34665	84	112	198	125	1289	89	136	105	68	53.2659	10.6255	2.32568	0.00568318	0.372337	UP	53.2659	13.7775	1.9509	0.0163632	1	UP
ENSRNOG00000018384	Adam12	ADAM metallopeptidase domain 12 [Source:RGD Symbol;Acc:1583652]	1:205956342-206282575	1.4705	2.67759	2.13198	1.96322	13.59	2.7904	1.87123	1.62698	2.17216	88	171	168	116	954	172	156	107	129	6.11453	1.89012	1.69376	0.0186014	0.60925	UP	6.11453	2.09336	1.54642	0.0270554	1	UP
ENSRNOG00000014610	Anpep	alanyl (membrane) aminopeptidase [Source:RGD Symbol;Acc:2991]	1:141561334-141604273	0.97023	2.1638	1.22314	0.776294	14.4992	2.34547	0.633776	0.918175	1.09499	100	238	166	79	1753	249	91	104	112	5.87366	0.882315	2.73489	0.000941343	0.173737	UP	5.87366	1.45239	2.01583	0.0112953	1	UP
ENSRNOG00000017469	Anxa1	annexin A1 [Source:RGD Symbol;Acc:2118]	1:237893966-237910012	4.59951	8.02325	5.2933	1.54086	49.9176	7.83171	3.02229	3.41263	6.13219	130	242	197	43	1655	228	119	106	172	19.7634	4.18904	2.23814	0.0117843	0.510677	UP	19.7634	5.97202	1.72654	0.0418165	1	UP
ENSRNOG00000010362	Anxa2	annexin A2 [Source:RGD Symbol;Acc:621170]	8:75687100-75723594	12.6251	19.5697	11.9919	3.20591	139.73	15.2596	8.14855	11.4551	17.0481	347	574	434	87	4505	432	312	346	465	52.7317	12.2172	2.10975	0.0191266	0.62067	UP	52.7317	14.7289	1.84002	0.0336487	1	UP
ENSRNOG00000015411	Apobec1	apolipoprotein B mRNA editing enzyme, catalytic polypeptide 1 [Source:RGD Symbol;Acc:2133]	4:155386711-155401480	1.41689	1.43838	2.80968	0.637789	33.9216	1.49023	0.254282	0.644655	0.43627	36	39	94	16	1011	39	9	18	11	12.0165	0.445069	4.75485	0.000120547	0.0592912	UP	12.0165	1.88831	2.66985	0.0158336	1	UP
ENSRNOG00000007552	Arhgap36	Rho GTPase activating protein 36 [Source:RGD Symbol;Acc:1565967]	X:136466825-136494538	1.98329	5.38952	0.494899	0.114787	0.193216	0.220057	0.488116	1.93358	8.7934	70	203	23	4	8	8	24	75	308	0.17602	3.73837	-4.4086	1.88086e-05	0.0323994	DOWN	0.17602	2.62257	-3.89717	4.7263e-05	0.193806	DOWN
ENSRNOG00000021433	Arhgef39	Rho guanine nucleotide exchange factor (GEF) 39 [Source:RGD Symbol;Acc:1310376]	5:58995249-59001800	0.0761531	0.0713626	0.0330446	0.0550927	1.20561	0.0422415	0.0858959	0.009897	0.0109582	7	7	4	5	130	4	11	1	1	0.434316	0.0355837	3.60946	0.0104514	0.481158	UP	0.434316	0.0601868	2.85122	0.0202012	1	UP
ENSRNOG00000014653	Arl11	ADP-ribosylation factor-like 11 [Source:RGD Symbol;Acc:1308083]	15:41643541-41645685	3.50964	3.28874	8.54479	1.39395	65.9687	2.77266	1.43256	2.00382	2.14965	102	102	327	40	2249	83	58	64	62	23.3785	1.86201	3.65025	0.000696076	0.149251	UP	23.3785	5.11439	2.19254	0.034541	1	UP
ENSRNOG00000000991	Arpc1b	actin related protein 2/3 complex, subunit 1B [Source:RGD Symbol;Acc:2155]	12:11252296-11265865	10.3694	15.0083	18.6089	4.84978	109.681	13.9787	5.99743	6.8814	12.3458	314	485	742	145	3896	436	253	229	371	42.8365	8.4082	2.34897	0.00421076	0.325773	UP	42.8365	14.6622	1.54674	0.0488723	1	UP
ENSRNOG00000014960	Bard1	BRCA1 associated RING domain 1 [Source:RGD Symbol;Acc:621072]	9:78294834-78369031	0.342732	0.737471	0.366327	0.527104	4.66394	0.406677	0.291579	0.0577519	0.30698	27	62	38	41	431	33	32	5	24	1.86591	0.218771	3.09239	0.0027822	0.27783	UP	1.86591	0.482176	1.95224	0.0327732	1	UP
ENSRNOG00000047606	Bcl2a1	BCL2-related protein A1 [Source:RGD Symbol;Acc:620621]	8:96551245-96559483	1.32064	0.731243	1.36764	0.608001	13.3051	1.3404	0.991059	0.655494	1.14932	22	13	30	10	260	23	23	12	19	5.0845	0.931956	2.44777	0.0203895	0.63956	UP	5.0845	1.13984	2.15727	0.0386732	1	UP
ENSRNOG00000012749	C1qb	complement component 1, q subcomponent, B chain [Source:RGD Symbol;Acc:2229]	5:155246447-155252003	20.6635	26.9434	48.8684	12.8284	319.519	23.4722	14.5342	19.1392	17.5613	447	622	1392	274	8108	523	438	455	377	118.607	17.0782	2.79596	0.001359	0.201935	UP	118.607	32.1584	1.88292	0.0279911	1	UP
ENSRNOG00000012804	C1qc	complement component 1, q subcomponent, C chain [Source:RGD Symbol;Acc:1306828]	5:155255005-155258392	29.8086	36.8416	50.6474	16.3745	455.018	28.3603	22.5185	32.5157	27.2603	649	856	1452	352	11621	636	683	778	589	166.584	27.4315	2.60235	0.00391974	0.318825	UP	166.584	39.0992	2.09104	0.0163229	1	UP
ENSRNOG00000009211	C3ar1	complement component 3a receptor 1 [Source:RGD Symbol;Acc:620537]	4:155684029-155690869	1.58384	1.27544	2.55599	1.20309	17.5525	1.68182	0.5507	0.923271	1.17204	64	55	136	48	832	70	31	41	47	6.81247	0.882003	2.94932	0.00184625	0.228525	UP	6.81247	1.80509	1.91611	0.0337061	1	UP
ENSRNOG00000047800	C5ar1	complement component 5a receptor 1 [Source:RGD Symbol;Acc:70553]	1:78186776-78195328	1.43772	1.66	1.61831	0.754083	23.6812	2.09374	0.9399	1.30825	1.31941	56	69	83	29	1082	84	51	56	51	8.84302	1.18919	2.89456	0.00375138	0.312196	UP	8.84302	1.57201	2.49193	0.0094667	1	UP
ENSRNOG00000013668	Capg	capping protein (actin filament), gelsolin-like [Source:RGD Symbol;Acc:1311724]	4:100407658-100419446	4.44332	4.89468	6.41402	1.37411	77.1456	6.09207	2.92173	2.53086	7.24587	131	154	249	40	2668	185	120	82	212	28.2039	4.23282	2.73621	0.00670241	0.399267	UP	28.2039	5.25067	2.42532	0.0118496	1	UP
ENSRNOG00000047367	Card14	caspase recruitment domain family, member 14 [Source:RGD Symbol;Acc:1591135]	10:108440950-108468310	0.468196	0.313383	1.79055	0.389518	14.1265	0.551957	0.528136	0.456474	0.876181	28	20	141	23	991	34	44	30	52	5.02265	0.620264	3.01749	0.00623237	0.38804	UP	5.02265	0.857375	2.55045	0.0265017	1	UP
ENSRNOG00000004372	Cbln4	cerebellin 4 precursor [Source:RGD Symbol;Acc:1589642]	3:170033166-170040953	12.3651	15.2551	2.25268	0.995579	1.04381	3.29836	3.02056	2.66773	7.85478	717	944	172	57	71	197	244	170	452	1.77925	4.51436	-1.34325	0.0380834	0.856488	DOWN	1.77925	9.95761	-2.48453	0.000411824	0.605704	DOWN
ENSRNOG00000030021	Ccl6	chemokine (C-C motif) ligand 6 [Source:RGD Symbol;Acc:1303200]	10:70797124-70802782	0.291485	0.580437	0.581087	0.221429	18.6059	0.212258	0.235405	0.298399	0.367143	8	17	21	6	599	6	9	9	10	6.34654	0.300316	4.40142	0.00176551	0.223895	UP	6.34654	0.484336	3.71189	0.00575578	1	UP
ENSRNOG00000020918	Ccnd1	cyclin D1 [Source:RGD Symbol;Acc:68384]	1:218090750-218100325	4.25827	5.58908	4.80655	4.50482	31.2663	5.64909	3.81041	3.50988	5.88534	584	818	868	610	5030	798	728	529	801	13.8067	4.40188	1.64918	0.00824686	0.440039	UP	13.8067	4.88463	1.49905	0.0112952	1	UP
ENSRNOG00000010253	Cd163	CD163 molecule [Source:RGD Symbol;Acc:1310382]	4:156752082-156785467	1.70611	2.74939	2.46757	0.968536	30.9877	1.41373	1.2949	3.78722	2.72661	157	270	299	88	3345	134	166	383	249	11.1233	2.60291	2.09539	0.0344241	0.82074	UP	11.1233	2.30769	2.26907	0.0155792	1	UP
ENSRNOG00000040108	Cd36	CD36 molecule (thrombospondin receptor) [Source:RGD Symbol;Acc:2301]	4:14001761-14249718	0.0692255	0.203254	0.0876219	0.0373947	1.63665	0.0985733	0.0430654	0.0755901	0.218569	15	47	25	8	416	22	13	18	47	0.590872	0.112408	2.3941	0.0406497	0.881711	UP	0.590872	0.120034	2.29941	0.0404582	1	UP
ENSRNOG00000006094	Cd44	CD44 molecule (Indian blood group) [Source:RGD Symbol;Acc:2307]	3:92696313-92783658	7.02525	5.44608	6.83748	3.59377	65.2177	3.38551	3.42538	4.88027	6.95584	689	570	883	348	7503	342	468	526	677	24.0656	5.08717	2.24204	0.00998577	0.471269	UP	24.0656	6.43627	1.90268	0.0234694	1	UP
ENSRNOG00000025302	Cdca2	cell division cycle associated 2 [Source:RGD Symbol;Acc:1311003]	15:44365405-44411004	0.0823591	0.0514569	0.323178	0.250255	4.84481	0.133271	0.157667	0.0999328	0.0691672	6	4	31	18	414	10	16	8	5	1.74278	0.108922	4.00002	0.00113523	0.183262	UP	1.74278	0.152331	3.51611	0.00510554	1	UP
ENSRNOG00000033564	Cfd	complement factor D (adipsin) [Source:RGD Symbol;Acc:2498]	7:12634170-12636004	2.4847	4.60705	3.93455	1.44567	30.3303	6.15898	1.32819	4.13704	3.99534	47	93	98	27	673	120	35	86	75	12.645	3.15352	2.00353	0.0323369	0.803042	UP	12.645	3.67543	1.78258	0.0417762	1	UP
ENSRNOG00000024650	Ckap2	cytoskeleton associated protein 2 [Source:RGD Symbol;Acc:1311631]	16:74752655-74779184	0.333894	0.184037	0.313226	0.218823	8.1875	0.324168	0.0986919	0.14298	0.237491	17	10	21	11	489	17	7	8	12	2.91016	0.159721	4.18748	0.000751034	0.152202	UP	2.91016	0.277052	3.39287	0.00433546	1	UP
ENSRNOG00000026143	Ckap2l	cytoskeleton associated protein 2-like [Source:RGD Symbol;Acc:1590645]	3:121796238-121822436	0.0613237	0.229866	0.357079	0.186348	5.28039	0.17863	0.308165	0.0744089	0.144186	3	12	23	9	303	9	21	4	7	1.88179	0.175587	3.42185	0.00640881	0.393105	UP	1.88179	0.216089	3.1224	0.0105461	1	UP
ENSRNOG00000029682	Clic1	chloride intracellular channel 1 [Source:RGD Symbol;Acc:1303043]	20:5040337-5049166	11.1918	19.1734	15.1174	8.9556	124.213	12.2341	7.94177	8.59023	15.8403	262	479	466	207	3411	295	259	221	368	48.4675	10.7908	2.16722	0.00616687	0.387676	UP	48.4675	15.1608	1.67667	0.0266289	1	UP
ENSRNOG00000043044	Cnn2	calponin 2 [Source:RGD Symbol;Acc:1589807]	7:12782556-12787752	8.57152	11.2306	12.4431	5.76197	86.2628	12.8877	5.1728	7.7306	8.56085	113	158	216	75	1334	175	95	112	112	34.9708	7.15475	2.28918	0.00529409	0.361583	UP	34.9708	10.7484	1.70203	0.030837	1	UP
ENSRNOG00000001229	Col18a1	collagen, type XVIII, alpha 1 [Source:RGD Symbol;Acc:70936]	20:12225202-12332858	7.65906	8.89159	7.14544	6.1875	65.1902	8.47454	5.12467	9.51687	14.5389	766	949	941	611	7648	873	714	1046	1443	26.6174	9.72681	1.45233	0.0477679	0.946226	UP	26.6174	7.8987	1.75268	0.00994122	1	UP
ENSRNOG00000003357	Col3a1	collagen, type III, alpha 1 [Source:RGD Symbol;Acc:71029]	9:52023295-52059217	23.104	32.0562	10.0457	3.25619	168.449	37.772	6.57655	16.377	30.1734	2199	3256	1259	306	18807	3703	872	1713	2850	69.8257	17.709	1.97928	0.0278505	0.742834	UP	69.8257	21.7353	1.68372	0.0473549	1	UP
ENSRNOG00000016281	Col4a1	collagen, type IV, alpha 1 [Source:RGD Symbol;Acc:1307148]	16:83522162-83632153	11.3536	13.9975	12.2863	10.551	94.1022	13.0174	8.07891	9.76336	15.7808	1492	1963	2126	1369	14506	1762	1479	1410	2058	39.2235	11.2077	1.80723	0.00844621	0.445387	UP	39.2235	12.5458	1.64452	0.0111942	1	UP
ENSRNOG00000020579	Col7a1	collagen, type VII, alpha 1 [Source:RGD Symbol;Acc:1311417]	8:117694605-117726844	0.59509	0.987368	1.04898	0.862594	8.66142	1.2986	0.932722	0.928995	0.836214	109	193	253	156	1861	245	238	187	152	3.60754	0.89931	2.00412	0.00657277	0.39547	UP	3.60754	0.877147	2.04012	0.00494316	1	UP
ENSRNOG00000049782	Csf2ra	colony stimulating factor 2 receptor, alpha, low-affinity (granulocyte-macrophage) [Source:RGD Symbol;Acc:1594330]	14:1462358-1467264	2.02373	2.07141	4.84714	2.7749	24.9225	4.47358	1.96672	2.63473	1.75688	65	71	205	88	939	148	88	93	56	10.7237	2.11944	2.33904	0.00310135	0.281793	UP	10.7237	2.98076	1.84705	0.0184477	1	UP
ENSRNOG00000014327	Csrp3	cysteine and glycine-rich protein 3 (cardiac LIM protein) [Source:RGD Symbol;Acc:71092]	1:104147206-104166367	0	0	0	0	0.810369	0	0	0	0	0	0	0	0	27	0	0	0	0	0.270123	0	Inf	0.0194401	0.623985	UP	0.270123	0	Inf	0.0204353	1	UP
ENSRNOG00000002802	Cxcl1	chemokine (C-X-C motif) ligand 1 [Source:RGD Symbol;Acc:619869]	14:18743685-18745457	0.21628	0.20266	0.20528	0.109519	2.9958	0.524879	0	0.245976	0.272411	4	4	5	2	65	10	0	5	5	1.21007	0.172796	2.80795	0.0349446	0.826278	UP	1.21007	0.208073	2.53992	0.0293872	1	UP
ENSRNOG00000003622	Cybb	cytochrome b-245, beta polypeptide [Source:RGD Symbol;Acc:620574]	X:14578264-14612547	2.8444	3.50996	2.99577	0.794304	35.105	1.97738	1.30238	1.74681	2.76006	243	320	337	67	3518	174	155	164	234	12.6255	1.93642	2.70489	0.00616945	0.387676	UP	12.6255	3.11671	2.01825	0.031859	1	UP
ENSRNOG00000039323	Dgkk	diacylglycerol kinase kappa [Source:RGD Symbol;Acc:1561510]	X:16444932-16537888	0.617501	1.50444	0.0937961	0.109451	0.0921192	0.0599431	0.199463	0.0842798	1.99115	40	104	8	7	7	4	18	6	128	0.0871712	0.758298	-3.12084	0.00508927	0.359394	DOWN	0.0871712	0.738579	-3.08283	0.00274379	1	DOWN
ENSRNOG00000004195	Dtl	denticleless E3 ubiquitin protein ligase homolog (Drosophila) [Source:RGD Symbol;Acc:1310439]	13:110220283-110257367	0.468178	0.219354	0.201478	0.221276	4.08428	0.242419	0.291266	0.326613	0	30	15	17	14	307	16	26	23	0	1.51599	0.20596	2.87983	0.0312356	0.788364	UP	1.51599	0.296337	2.35495	0.0296843	1	UP
ENSRNOG00000026252	E2f7	E2F transcription factor 7 [Source:RGD Symbol;Acc:1310258]	7:53275676-53316481	0.163456	0.208872	0.440134	0.316059	2.05223	0.418385	0.309346	0.0811277	0.164718	11	15	39	21	162	29	29	6	11	0.928893	0.185064	2.32749	0.0141223	0.543618	UP	0.928893	0.27082	1.77818	0.0464193	1	UP
ENSRNOG00000022537	E2f8	E2F transcription factor 8 [Source:RGD Symbol;Acc:1308091]	1:104187100-104202591	0	0	0.115614	0.077092	2.69276	0.0738866	0.0819491	0	0	0	0	8	4	166	4	6	0	0	0.947914	0.0273164	5.11692	0.0024242	0.256978	UP	0.947914	0.0385381	4.6204	0.00574985	1	UP
ENSRNOG00000024365	Ect2	epithelial cell transforming 2 [Source:RGD Symbol;Acc:1308524]	2:112769385-112831476	0.235454	0.069677	0.527018	0.414181	7.65894	0.276707	0.133429	0.0225475	0.0499434	19	6	56	33	725	23	15	2	4	2.78328	0.0686401	5.34159	3.2316e-05	0.033904	UP	2.78328	0.277383	3.32683	0.00435176	1	UP
ENSRNOG00000010805	Fabp4	fatty acid binding protein 4, adipocyte [Source:RGD Symbol;Acc:69309]	2:93792601-93797305	0	0	0.278665	0	6.34594	0	0	0.0476921	0.105666	0	0	7	0	142	0	0	1	2	2.11531	0.0511195	5.37085	0.00867432	0.451521	UP	2.11531	0.0928883	4.50923	0.0376388	1	UP
ENSRNOG00000008040	Fam64a	family with sequence similarity 64, member A [Source:RGD Symbol;Acc:1308747]	10:58613674-58618514	0.418368	0.228698	0.767823	0.600261	14.6225	0.5077	0.125129	0.0317173	0.210782	12	7	29	17	492	15	5	1	6	5.2435	0.122543	5.41917	5.84936e-05	0.0377851	UP	5.2435	0.47163	3.4748	0.00347238	1	UP
ENSRNOG00000016689	Fanci	Fanconi anemia, complementation group I [Source:RGD Symbol;Acc:2321863]	1:141120166-141172483	0.800626	0.71506	1.17804	1.16564	7.51837	1.1052	0.862061	1.51396	0.554645	64	61	124	92	705	91	96	133	44	3.26307	0.976889	1.73996	0.0372158	0.850386	UP	3.26307	0.897909	1.86159	0.0173696	1	UP
ENSRNOG00000007302	Fbn1	fibrillin 1 [Source:RGD Symbol;Acc:620908]	3:117569697-117766120	5.60314	8.78398	6.55392	5.93123	38.1093	7.32193	4.14563	4.00239	6.27346	1107	1852	1705	1157	8832	1490	1141	869	1230	17.1208	4.80716	1.83249	0.00249882	0.263536	UP	17.1208	6.98035	1.29438	0.0247234	1	UP
ENSRNOG00000043219	Fbn2	fibrillin 2 [Source:RGD Symbol;Acc:620910]	18:53068495-53181503	0.468065	1.09951	0.720674	0.597448	5.24192	1.22632	0.704198	0.560108	1.05961	73	183	148	92	959	197	153	96	164	2.35523	0.77464	1.60427	0.0295468	0.763452	UP	2.35523	0.762751	1.62658	0.0248519	1	UP
ENSRNOG00000019890	Folr2	folate receptor 2 (fetal) [Source:RGD Symbol;Acc:1308515]	1:166915045-166919302	1.68637	2.02463	4.00216	1.17422	62.4907	0.972107	1.02137	0.719284	2.0179	32	41	100	22	1391	19	27	15	38	21.5457	1.25285	4.10411	0.00103573	0.175488	UP	21.5457	2.57105	3.06697	0.00985964	1	UP
ENSRNOG00000009284	Foxa1	forkhead box A1 [Source:RGD Symbol;Acc:2807]	6:78545804-78549669	0.279698	0.698871	0	0	0	0	0	0	0.876818	9	24	0	0	0	0	0	0	28	0	0.292273	#NAME?	0.0156504	0.567619	DOWN	0	0.32619	#NAME?	0.00191754	0.89875	DOWN
ENSRNOG00000016654	Galr1	galanin receptor 1 [Source:RGD Symbol;Acc:2656]	18:79243009-79258570	1.31221	4.39742	0.76007	0.247792	0.265431	0.647785	0.574745	6.61778	4.93048	59	211	45	11	14	30	36	327	220	0.387003	4.041	-3.3843	0.000123338	0.0592912	DOWN	0.387003	2.15657	-2.47832	0.00361604	1	DOWN
ENSRNOG00000025198	Gas2l3	growth arrest-specific 2 like 3 [Source:RGD Symbol;Acc:1594151]	7:29959597-29986163	0.41477	0.547002	0.659147	0.381184	7.50382	0.357938	0.396973	0.552144	0.696578	54	76	113	49	1146	48	72	79	90	2.74765	0.548565	2.32446	0.0180681	0.60384	UP	2.74765	0.540306	2.34635	0.0152143	1	UP
ENSRNOG00000013588	Glra1	Glycine receptor alpha 1; Glycine receptor, alpha 1 subunit, isoform CRA_b [Source:UniProtKB/TrEMBL;Acc:Q546L7]	10:40855559-40953651	8.28321	24.1206	0.599842	0.779441	0.82871	4.22735	1.26479	1.12414	24.326	409	1271	39	38	48	215	87	61	1192	1.94517	8.90496	-2.19471	0.0296426	0.764972	DOWN	1.94517	11.0012	-2.4997	0.00964134	1	DOWN
ENSRNOG00000036826	Glycam1	glycosylation dependent cell adhesion molecule 1 [Source:RGD Symbol;Acc:2712]	7:145172486-145174813	0	9.80048	2.97853	0.155783	212.214	0.149305	2.92578	0.0699631	0	0	136	51	2	3237	2	53	1	0	70.8396	0.998583	6.14853	0.00509421	0.359394	UP	70.8396	4.25967	4.05574	0.0334244	1	UP
ENSRNOG00000008816	Gpnmb	glycoprotein (transmembrane) nmb [Source:RGD Symbol;Acc:71008]	4:78694447-78715683	8.0328	12.8573	47.4513	4.85942	730.073	15.8925	7.72979	4.42516	6.65053	370	632	2878	221	39447	754	496	224	304	250.275	6.26849	5.31925	3.53893e-05	0.033904	UP	250.275	22.7805	3.45765	0.00548632	1	UP
ENSRNOG00000002266	Gsx2	GS homeobox 2 [Source:RGD Symbol;Acc:1308047]	14:35650985-35652709	0	0	0.652392	0	0	0	0.137046	0.217134	0	0	0	18	0	0	0	4	5	0	0	0.11806	#NAME?	0.0355597	0.832704	DOWN	0	0.217464	#NAME?	0.0446169	1	DOWN
ENSRNOG00000060492	Hist1h2ao	Histone H2A [Source:UniProtKB/TrEMBL;Acc:K7R8M0]	17:44747796-44748188	2.80258	3.81987	8.70696	7.48314	43.2218	6.06009	5.12084	3.70935	4.1077	22	32	90	58	398	49	56	32	32	18.9217	4.31263	2.1334	0.0125384	0.519747	UP	18.9217	5.1098	1.8887	0.0285656	1	UP
ENSRNOG00000022911	Hjurp	Holliday junction recognition protein [Source:RGD Symbol;Acc:1305846]	9:95349086-95362014	0.192614	0.426622	0.66492	0.407911	6.55333	0.37402	0.314244	0.0955996	0.176444	11	26	50	23	439	22	25	6	10	2.44509	0.195429	3.64517	0.00129858	0.198837	UP	2.44509	0.428052	2.51403	0.0174428	1	UP
ENSRNOG00000013167	Hmgb2	high mobility group box 2 [Source:RGD Symbol;Acc:69291]	16:36077617-36080191	0.130366	0.244353	0.528059	0.440167	3.70475	0.168746	0.218373	0.276831	0.350342	3	6	16	10	100	4	7	7	8	1.43789	0.281849	2.35096	0.0372309	0.850386	UP	1.43789	0.300926	2.25647	0.0493567	1	UP
ENSRNOG00000014117	Hmox1	heme oxygenase (decycling) 1 [Source:RGD Symbol;Acc:2806]	19:14508616-14515456	4.50765	7.30953	10.6098	3.27027	137.112	5.27637	2.06536	1.71633	3.51138	141	244	437	101	5031	170	90	59	109	48.5528	2.43103	4.31992	5.1293e-05	0.0377851	UP	48.5528	7.47566	2.69928	0.00673191	1	UP
ENSRNOG00000023546	Hspb1	heat shock protein B1 [Source:RGD Symbol;Acc:61306]	12:23839399-23841049	5.06906	11.9016	10.0782	2.07664	118.18	5.69545	3.67959	3.67965	6.60012	89	223	233	36	2434	103	90	71	115	41.984	4.65312	3.17357	0.00271563	0.27783	UP	41.984	9.01631	2.21923	0.0284127	1	UP
ENSRNOG00000017625	Htr2b	5-hydroxytryptamine (serotonin) receptor 2B, G protein-coupled [Source:RGD Symbol;Acc:61801]	9:93112805-93125014	0	0.166453	0.19271	0.0257006	8.54439	0	0.0910719	0	0	0	7	10	1	395	0	5	0	0	2.8567	0.0303573	6.55616	0.00302859	0.281793	UP	2.8567	0.119721	4.5766	0.0144185	1	UP
ENSRNOG00000019387	Ifi30	interferon gamma inducible protein 30 [Source:RGD Symbol;Acc:1310758]	16:20426566-20430752	9.15656	12.666	19.9886	3.17156	138.14	9.00516	4.52417	5.66286	10.9843	231	341	664	79	4088	234	159	157	275	50.1056	7.0571	2.82782	0.00369633	0.310597	UP	50.1056	13.9371	1.84604	0.0478641	1	UP
ENSRNOG00000004273	Ifitm1	interferon induced transmembrane protein 1 [Source:RGD Symbol;Acc:1307601]	1:213766758-213767815	5.28844	6.19444	4.01624	1.16047	101.287	5.39102	1.64504	2.00505	4.35201	60	75	60	13	1348	63	26	25	49	35.9461	2.66737	3.75235	0.00136766	0.201935	UP	35.9461	5.16637	2.79861	0.0108342	1	UP
ENSRNOG00000017277	Igsf6	immunoglobulin superfamily, member 6 [Source:RGD Symbol;Acc:620663]	1:190997029-191007503	0.42618	0.336292	0.323646	0.0454366	8.08831	0.326638	0.0965986	0.265335	0.22601	19	16	19	2	423	15	6	13	10	2.82013	0.195981	3.84697	0.00504945	0.358684	UP	2.82013	0.362039	2.96154	0.020487	1	UP
ENSRNOG00000046121	Igsf7	immunoglobulin superfamily, member 7 [Source:RGD Symbol;Acc:1592119]	10:104847649-104852686	0	0	0	0	0.885697	0	0	0	0	0	0	0	0	16	0	0	0	0	0.295232	0	Inf	0.0453376	0.926276	UP	0.295232	0	Inf	0.0470483	1	UP
ENSRNOG00000017386	Il11	interleukin 11 [Source:RGD Symbol;Acc:621475]	1:72635267-72643255	0.0674671	0	0.204965	0.205016	0.747748	0.262011	0.0968589	0.0204609	0.135976	3	0	12	9	39	12	6	1	6	0.404925	0.084432	2.26179	0.0209532	0.651313	UP	0.404925	0.0908107	2.15672	0.0475629	1	UP
ENSRNOG00000012286	Il20ra	interleukin 20 receptor, alpha [Source:RGD Symbol;Acc:1307335]	1:15180328-15222785	0	0.477086	0.0920529	0	0.0413279	0	0.0348091	0.24266	0.439733	0	21	5	0	2	0	2	11	18	0.013776	0.239067	-4.11719	0.00652481	0.39437	DOWN	0.013776	0.189713	-3.7836	0.0405776	1	DOWN
ENSRNOG00000027894	Iqgap3	IQ motif containing GTPase activating protein 3 [Source:RGD Symbol;Acc:1305951]	2:187447501-187489630	0.388762	1.02811	1.16128	1.8987	9.31642	0.687765	0.942616	0.361613	1.6105	45	127	177	217	1265	82	152	46	185	3.96763	0.971576	2.02988	0.0137062	0.537609	UP	3.96763	0.859385	2.2069	0.00562937	1	UP
ENSRNOG00000037211	Kif14	kinesin family member 14 [Source:RGD Symbol;Acc:1310650]	13:53351717-53420111	0.0299227	0.112162	0.166653	0.0606184	2.62756	0.0290538	0.0214792	0.0272328	0	3	12	22	6	309	3	3	3	0	0.905746	0.0162373	5.80172	0.00045733	0.111217	UP	0.905746	0.102913	3.13769	0.0187647	1	UP
ENSRNOG00000017237	Lama1	laminin, alpha 1 [Source:RGD Symbol;Acc:1307207]	9:115916907-116042123	1.61985	2.44994	2.09346	1.1369	16.5547	3.23266	1.05398	2.40491	3.52228	342	552	582	237	4100	703	310	558	738	6.97475	2.32706	1.58363	0.0339805	0.818063	UP	6.97475	2.05442	1.76341	0.0104775	1	UP
ENSRNOG00000000599	Lama4	laminin, alpha 4 [Source:RGD Symbol;Acc:1560062]	20:44060731-44209614	5.94334	7.69914	5.97126	5.542	25.5269	10.1917	4.72556	5.43111	6.06528	706	976	934	650	3557	1247	782	709	715	13.7535	5.40731	1.34682	0.00692998	0.404425	UP	13.7535	6.53792	1.0729	0.0238	1	UP
ENSRNOG00000013973	Lcn2	lipocalin 2 [Source:RGD Symbol;Acc:69408]	3:11414186-11417546	1.35158	4.69653	5.77363	0.39927	75.2759	2.29629	1.85953	0.768639	1.47541	24	89	135	7	1568	42	46	15	26	25.9905	1.36786	4.24799	0.00108801	0.179922	UP	25.9905	3.94058	2.72151	0.0262987	1	UP
ENSRNOG00000010645	Lgals3	lectin, galactoside-binding, soluble, 3 [Source:RGD Symbol;Acc:69356]	15:24141651-24165537	0.429953	2.44259	3.42857	0.13609	57.4548	2.79157	0.462963	0.342337	1.08316	16	97	168	5	2508	107	24	14	40	20.1275	0.629485	4.99885	0.000202229	0.076005	UP	20.1275	2.10037	3.26045	0.0109598	1	UP
ENSRNOG00000048264	LOC684828	similar to Histone H1.2 (H1 VAR.1) (H1c) [Source:RGD Symbol;Acc:1585568]	17:43797721-43798383	3.54904	1.91045	3.38342	4.81812	28.5169	3.22564	2.76441	1.51166	1.44575	47	27	59	63	443	44	51	22	19	12.1869	1.90727	2.67575	0.00305817	0.281793	UP	12.1869	2.94763	2.0477	0.0175083	1	UP
ENSRNOG00000016758	Loxl2	lysyl oxidase-like 2 [Source:RGD Symbol;Acc:1308435]	15:51303909-51365234	1.75698	2.13842	2.16252	0.531803	18.8	3.80368	1.47866	1.81927	1.77045	87	113	141	26	1092	194	102	99	87	7.71183	1.68946	2.19051	0.0157658	0.567619	UP	7.71183	2.01931	1.93321	0.0277771	1	UP
ENSRNOG00000026902	Lyve1	lymphatic vessel endothelial hyaluronan receptor 1 [Source:RGD Symbol;Acc:1310864]	1:175663266-175676699	0.90936	1.87164	2.15815	1.11837	13.9817	1.40312	0.676085	1.52196	1.30906	56	123	175	68	1010	89	58	103	80	5.50106	1.16903	2.23439	0.0114802	0.506573	UP	5.50106	1.64638	1.74041	0.0400079	1	UP
ENSRNOG00000005825	Lyz2	lysozyme 2 [Source:RGD Symbol;Acc:3026]	7:60335969-60341264	68.1121	88.5823	72.782	26.5456	1596.83	60.8173	44.7554	51.7571	64.2679	1619	2247	2278	623	44524	1489	1482	1352	1516	561.398	53.5935	3.38889	0.00125408	0.193457	UP	561.398	76.4921	2.87564	0.00439463	1	UP
ENSRNOG00000027125	Mboat1	membrane bound O-acyltransferase domain containing 1 [Source:RGD Symbol;Acc:1565561]	17:36061775-36177457	0.842291	0.789279	0.932857	0.550956	12.4311	0.919973	0.692791	0.702579	0.937159	48	48	70	31	831	54	55	44	53	4.63402	0.77751	2.57533	0.00949931	0.465124	UP	4.63402	0.854809	2.43859	0.0126269	1	UP
ENSRNOG00000004451	Mc3r	melanocortin 3 receptor [Source:RGD Symbol;Acc:3056]	3:170252901-170253998	0.227977	1.709	0	0.0461815	0	0	0.032717	0.207444	2.71074	5	40	0	1	0	0	1	5	59	0.0153938	0.983635	-5.9977	0.00132059	0.199255	DOWN	0.0153938	0.64566	-5.39035	0.00548255	1	DOWN
ENSRNOG00000017981	Mcm10	minichromosome maintenance complex component 10 [Source:RGD Symbol;Acc:1311330]	17:77224112-77246478	0.119131	0.158144	0.346805	0.231255	3.5206	0.0289156	0.270797	0.0903325	0.150051	12	17	46	23	416	3	38	10	15	1.26026	0.170394	2.88677	0.0212727	0.657291	UP	1.26026	0.208026	2.59888	0.0333999	1	UP
ENSRNOG00000013598	Melk	maternal embryonic leucine zipper kinase [Source:RGD Symbol;Acc:1308974]	5:59783890-59844356	0.264236	0.0495241	0.267556	0.249772	4.23484	0.239438	0.101157	0.0480934	0.0532517	15	3	20	14	282	14	8	3	3	1.57468	0.0675008	4.54401	0.000201655	0.076005	UP	1.57468	0.193772	3.02263	0.00952679	1	UP
ENSRNOG00000028137	Mki67	marker of proliferation Ki-67 [Source:RGD Symbol;Acc:1305476]	1:207993895-208020454	0.233089	0.584034	0.723467	0.538868	15.3998	0.52147	0.16732	0.0322782	0.163393	46	123	188	105	3565	106	46	7	32	5.4867	0.120997	5.5029	2.74207e-06	0.00708516	UP	5.4867	0.51353	3.41742	0.000836855	0.705954	UP
ENSRNOG00000030187	Mmp12	matrix metallopeptidase 12 [Source:RGD Symbol;Acc:620195]	8:5606592-5616493	0.111885	0	0.339846	0	6.05608	0.0543004	0	0	0	4	0	16	0	254	2	0	0	0	2.03679	0	Inf	0.000154391	0.0664877	UP	2.03679	0.150577	3.75773	0.036485	1	UP
ENSRNOG00000006778	Mmp19	matrix metallopeptidase 19 [Source:RGD Symbol;Acc:1311376]	7:3216497-3224201	2.47199	2.62056	3.35642	1.08744	28.9066	2.59386	1.09335	1.72678	2.41545	99	112	177	43	1358	107	61	76	96	10.8626	1.74519	2.63792	0.00545067	0.363454	UP	10.8626	2.81632	1.94749	0.0314152	1	UP
ENSRNOG00000006996	Mms22l	MMS22-like, DNA repair protein [Source:RGD Symbol;Acc:1304693]	5:38844488-38961035	0.189849	0.21976	0.24595	0.192276	3.22733	0.173473	0.200407	0.111776	0.078767	17	21	29	17	339	16	25	11	7	1.19769	0.130317	3.20016	0.00473736	0.347256	UP	1.19769	0.21852	2.45442	0.0193629	1	UP
ENSRNOG00000010545	Mrap2	melanocortin 2 receptor accessory protein 2 [Source:RGD Symbol;Acc:1309873]	8:94801336-94857443	12.0116	16.6471	6.80676	5.66485	3.47839	8.23434	6.17054	9.49072	19.8188	524	775	391	244	178	370	375	455	858	5.79253	11.8267	-1.02978	0.0412963	0.881855	DOWN	5.79253	11.8219	-1.02919	0.0434738	1	DOWN
ENSRNOG00000007805	Mybl2	myeloblastosis oncogene-like 2 [Source:RGD Symbol;Acc:1308474]	3:159421671-159450086	0.337358	0.316118	0.614885	0.669692	4.53246	0.37993	0.494018	0.19646	0.176778	25	25	60	49	394	29	51	16	13	1.86069	0.289085	2.68627	0.00631919	0.39109	UP	1.86069	0.422787	2.13784	0.0196915	1	UP
ENSRNOG00000015278	Myl12a	myosin, light chain 12A, regulatory, non-sarcomeric [Source:RGD Symbol;Acc:1309537]	9:119325283-119332967	16.7051	25.9609	18.6199	17.3876	101.658	21.3582	16.419	14.2185	23.9808	325	539	477	334	2320	428	445	304	463	46.8012	18.2061	1.36212	0.0268584	0.732064	UP	46.8012	20.4286	1.19595	0.0414916	1	UP
ENSRNOG00000008409	Myo1f	myosin IF [Source:RGD Symbol;Acc:1309750]	7:18440742-18491448	2.89864	3.23239	6.59406	1.47452	46.6034	3.17072	1.53466	1.12187	2.19396	221	263	662	111	4168	249	163	94	166	17.0829	1.61683	3.40131	0.000316067	0.0920201	UP	17.0829	4.2417	2.00984	0.0265883	1	UP
ENSRNOG00000014815	Myoz2	myozenin 2 [Source:RGD Symbol;Acc:1307669]	2:227180886-227207635	0	0	0	0.0295325	0.0994347	0.0849279	0	0	0	0	0	0	1	4	3	0	0	0	0.0712984	0	Inf	0.0298632	0.767257	UP	0.0712984	0	Inf	0.031553	1	UP
ENSRNOG00000007808	Nap1l5	nucleosome assembly protein 1-like 5 [Source:RGD Symbol;Acc:1584123]	4:89149317-89151184	132.643	229.811	53.0254	63.5626	26.8698	89.9295	79.0664	90.7994	320.433	4263	7882	2244	2017	1013	2977	3540	3207	10220	60.1206	163.433	-1.44277	0.00758644	0.422693	DOWN	60.1206	138.493	-1.20388	0.0234842	1	DOWN
ENSRNOG00000008716	Nefh	neurofilament, heavy polypeptide [Source:RGD Symbol;Acc:3159]	14:85181572-85191557	42.482	76.8451	16.9375	19.435	9.25095	27.3568	38.2003	11.949	79.9183	3261	6295	1712	1473	833	2163	4085	1008	6088	18.6809	43.3559	-1.21466	0.0281017	0.743778	DOWN	18.6809	45.4215	-1.28181	0.0145007	1	DOWN
ENSRNOG00000000341	Nid2	nidogen 2 (osteonidogen) [Source:RGD Symbol;Acc:1311685]	15:4894213-4951917	3.78205	5.47363	3.80901	2.05463	26.3668	7.48223	2.89781	3.22812	5.7731	371	573	492	199	3034	756	396	348	562	11.9679	3.96634	1.59329	0.019995	0.631019	UP	11.9679	4.3549	1.45846	0.0250861	1	UP
ENSRNOG00000028708	Ntsr1	neurotensin receptor 1 [Source:RGD Symbol;Acc:1306076]	3:175885894-176046345	1.49988	3.47353	0.32545	0.509981	0.383587	0.447255	0.315308	1.25758	3.58414	140	346	40	47	42	43	41	129	332	0.446941	1.71901	-1.94342	0.0147405	0.558334	DOWN	0.446941	1.76629	-1.98256	0.0141503	1	DOWN
ENSRNOG00000010560	Otp	orthopedia homeobox [Source:RGD Symbol;Acc:727945]	2:24546536-24554683	0	1.19918	0.116619	0	0	0	0	0.512365	4.33293	0	25	3	0	0	0	0	11	84	0	1.6151	#NAME?	0.000199275	0.076005	DOWN	0	0.4386	#NAME?	0.00621176	1	DOWN
ENSRNOG00000014253	Pax2	paired box 2 [Source:RGD Symbol;Acc:1305568]	1:264504591-264583329	0.341101	0.95892	0	0	0	0	0.0188277	0.0238711	0.872513	13	39	0	0	0	0	1	1	33	0	0.305071	#NAME?	0.00302529	0.281793	DOWN	0	0.43334	#NAME?	0.000609802	0.69758	DOWN
ENSRNOG00000018461	Pdgfrb	platelet derived growth factor receptor, beta polypeptide [Source:RGD Symbol;Acc:3285]	18:56364620-56406381	9.18353	9.96823	9.22548	9.49545	33.2937	14.209	7.81824	9.62351	11.0187	1484	1719	1963	1515	6311	2365	1760	1709	1767	18.9994	9.48682	1.00195	0.0336264	0.818063	UP	18.9994	9.45908	1.00618	0.0203751	1	UP
ENSRNOG00000014961	Pdpn	podoplanin [Source:RGD Symbol;Acc:61819]	5:161947137-161981441	4.54142	5.97808	6.17934	3.58659	31.3638	6.79733	3.55104	3.64049	5.23002	168	236	301	131	1361	259	183	148	192	13.9159	4.14052	1.74885	0.0130571	0.528372	UP	13.9159	5.56628	1.32195	0.0498415	1	UP
ENSRNOG00000010516	Plau	plasminogen activator, urokinase [Source:RGD Symbol;Acc:3343]	15:3644769-3650819	0.827712	0.800644	2.41303	0.3245	27.7014	0.414763	0.766655	0.121479	0.511216	31	32	119	12	1217	16	40	5	19	9.48021	0.46645	4.34512	0.00150371	0.213824	UP	9.48021	1.34713	2.81503	0.0239615	1	UP
ENSRNOG00000007060	Plin2	perilipin 2 [Source:RGD Symbol;Acc:728889]	5:104984414-105010857	8.64004	11.1229	8.25819	4.08911	107.179	6.50679	4.34725	7.05373	15.5954	321	441	404	150	4671	249	225	288	575	39.2582	8.9988	2.12519	0.0215072	0.659308	UP	39.2582	9.34036	2.07144	0.0170604	1	UP
ENSRNOG00000039496	Plp2	proteolipid protein 2 (colonic epithelium-enriched) [Source:RGD Symbol;Acc:1587363]	X:15679254-15682652	2.43986	4.17686	1.71038	1.37813	29.9591	2.59649	2.18926	2.04934	3.40417	52	95	48	29	749	57	65	48	72	11.3113	2.54759	2.15056	0.0274806	0.737729	UP	11.3113	2.7757	2.02684	0.0350444	1	UP
ENSRNOG00000017982	Pnliprp2	pancreatic lipase-related protein 2 [Source:RGD Symbol;Acc:620793]	1:279896973-279927600	0.162968	0.152721	0.0990048	0	0.0277806	0.0316559	0.0935948	0.177942	0.295589	5	5	4	0	1	1	4	6	9	0.0198122	0.189042	-3.25425	0.014927	0.561012	DOWN	0.0198122	0.138231	-2.80263	0.0395171	1	DOWN
ENSRNOG00000002471	Polq	polymerase (DNA directed), theta [Source:RGD Symbol;Acc:1309795]	11:66585881-66695353	0.0763247	0.104533	0.214023	0.190288	1.43647	0.188101	0.290801	0.0854774	0.0473313	13	19	48	32	287	33	69	16	8	0.604954	0.141203	2.09905	0.0408308	0.881855	UP	0.604954	0.131627	2.20037	0.0163736	1	UP
ENSRNOG00000012660	Postn	periostin, osteoblast specific factor [Source:RGD Symbol;Acc:1305285]	2:143656793-143688087	1.25947	1.55468	2.27166	1.37372	29.7327	4.35022	2.19935	0.253453	0.353891	104	137	247	112	2880	370	253	23	29	11.8189	0.935564	3.65911	0.000390568	0.102195	UP	11.8189	1.69527	2.8015	0.000597819	0.69758	UP
ENSRNOG00000004662	RGD1560687	similar to Ferritin light chain (Ferritin L subunit) [Source:RGD Symbol;Acc:1560687]	7:15385868-15386419	6.34868	9.34855	11.4337	11.2066	58.6833	10.7424	10.0911	7.01484	10.6928	70	110	166	122	759	122	155	85	117	26.8774	9.26623	1.53634	0.035072	0.826835	UP	26.8774	9.04363	1.57142	0.0269992	1	UP
ENSRNOG00000026596	RGD1566120	similar to novel protein [Source:RGD Symbol;Acc:1566120]	10:39726507-39751398	0.181598	0.340381	0	0	0	0	0.130355	0.110147	0.24398	3	6	0	0	0	0	3	2	4	0	0.161494	#NAME?	0.0189185	0.616819	DOWN	0	0.173993	#NAME?	0.0405937	1	DOWN
ENSRNOG00000048751	Rtl1	retrotransposon-like 1 [Source:MGI Symbol;Acc:MGI:2656842]	6:133711154-133716847	0.374305	1.03276	0.078965	0.0421244	0.17727	0.0302848	0.0671747	0.491977	1.56111	36	106	10	4	20	3	9	52	149	0.0832265	0.706754	-3.08609	0.00373705	0.312196	DOWN	0.0832265	0.495343	-2.57331	0.0134028	1	DOWN
ENSRNOG00000023226	S100a10	S100 calcium binding protein A10 [Source:RGD Symbol;Acc:628655]	2:193892589-193901236	12.8436	17.0294	11.9436	7.07921	108.745	11.7907	12.23	6.04222	15.7594	147	208	180	80	1460	139	195	76	179	42.5383	11.3439	1.90685	0.0255568	0.716805	UP	42.5383	13.9389	1.60965	0.0462724	1	UP
ENSRNOG00000010105	S100a11	S100 calcium binding protein A11 [Source:RGD Symbol;Acc:1303295]	2:193866951-193868502	10.2824	16.7432	8.96108	3.92666	255.21	10.6374	7.26011	7.36243	16.1365	61	106	70	23	1776	65	60	48	95	89.9248	10.253	3.13267	0.0048019	0.348867	UP	89.9248	11.9956	2.90622	0.00719088	1	UP
ENSRNOG00000011821	S100a4	S100 calcium-binding protein A4 [Source:RGD Symbol;Acc:3245]	2:189997129-189999604	4.60005	5.96289	13.1004	2.95066	104.377	3.27503	4.78799	3.20911	6.41222	60	83	225	38	1597	44	87	46	83	36.8675	4.80311	2.94031	0.00617026	0.387676	UP	36.8675	7.88779	2.22465	0.0355311	1	UP
ENSRNOG00000011647	S100a6	S100 calcium binding protein A6 [Source:RGD Symbol;Acc:620264]	2:190007216-190008511	10.9249	9.83977	7.8941	2.4708	122.521	11.1214	3.88306	10.2307	12.5051	103	99	98	23	1355	108	51	106	117	45.371	8.87295	2.35428	0.0215293	0.659308	UP	45.371	9.55294	2.24775	0.0216348	1	UP
ENSRNOG00000002794	Selp	selectin P [Source:RGD Symbol;Acc:3656]	13:82429063-82464628	0.0151695	0.0284425	0.0115241	0.061482	0.426922	0.0294628	0.0435773	0	0	1	2	1	4	33	2	4	0	0	0.172622	0.0145258	3.57093	0.0184479	0.60925	UP	0.172622	0.0183787	3.23151	0.0165465	1	UP
ENSRNOG00000016831	Serpinh1	serpin peptidase inhibitor, clade H (heat shock protein 47), member 1, (collagen binding protein 1) [Source:RGD Symbol;Acc:69302]	1:164301010-164308317	19.977	25.2753	15.9391	14.888	87.4604	29.8774	12.3806	11.628	22.9827	988	1334	1038	727	5074	1522	853	632	1128	44.0753	15.6638	1.49254	0.00701339	0.404425	UP	44.0753	20.3971	1.1116	0.0324807	1	UP
ENSRNOG00000027035	Sgol2	shugoshin-like 2 (S. pombe) [Source:RGD Symbol;Acc:1308450]	9:64898405-64922863	0.268811	0.323863	0.651339	0.375981	7.19134	0.16156	0.202153	0.0931871	0.219284	21	27	67	29	659	13	22	8	17	2.57629	0.171541	3.90867	0.00106211	0.177357	UP	2.57629	0.414671	2.63526	0.0183818	1	UP
ENSRNOG00000037600	Sim1	single-minded family bHLH transcription factor 1 [Source:RGD Symbol;Acc:1309949]	20:55594676-55673995	0.156615	0.397463	0.0198216	0	0	0.00633778	0.0374725	1.51416	2.41981	24	65	4	0	0	1	8	255	368	0.00211259	1.32381	-9.29147	1.04557e-08	7.61183e-05	DOWN	0.00211259	0.1913	-6.50068	3.82261e-05	0.193806	DOWN
ENSRNOG00000021847	Ska3	spindle and kinetochore associated complex subunit 3 [Source:RGD Symbol;Acc:1307201]	15:38077909-38096875	0.336149	0.503976	0.765854	0.499333	7.35512	0.630949	0.434335	0.509788	0.700043	15	24	45	22	385	29	27	25	31	2.82847	0.548055	2.36763	0.0180809	0.60384	UP	2.82847	0.535326	2.40153	0.0160919	1	UP
ENSRNOG00000014956	Slc11a1	solute carrier family 11 (proton-coupled divalent metal ion transporter), member 1 [Source:RGD Symbol;Acc:1601463]	9:81655629-81666706	0.853676	1.38939	2.32882	1.26279	14.0858	1.2541	0.806311	0.57238	1.4488	76	132	273	111	1471	115	100	56	128	5.53423	0.942497	2.55382	0.00269242	0.276891	UP	5.53423	1.52396	1.86056	0.0245651	1	UP
ENSRNOG00000017302	Slc6a3	solute carrier family 6 (neurotransmitter transporter), member 3 [Source:RGD Symbol;Acc:3715]	1:32321580-32363983	1.93261	46.6663	0	0	0.0112056	0.0382934	0	0.215337	31.6889	147	3788	0	0	1	3	0	18	2392	0.0164997	10.6347	-9.33213	2.70092e-05	0.033904	DOWN	0.0164997	16.1997	-9.93931	2.73105e-06	0.032505	DOWN
ENSRNOG00000031662	Slc6a5	solute carrier family 6 (neurotransmitter transporter), member 5 [Source:RGD Symbol;Acc:621824]	1:105284753-105336363	3.65627	2.43145	0.416242	0.351339	0.337126	0.680308	0.473122	1.86237	9.88542	527	374	79	50	57	101	95	295	1414	0.456258	4.07364	-3.1584	0.000140433	0.0622912	DOWN	0.456258	2.16799	-2.24844	0.00228755	0.962875	DOWN
ENSRNOG00000000815	Smpdl3a	sphingomyelin phosphodiesterase, acid-like 3A [Source:RGD Symbol;Acc:1359277]	20:40778927-40800868	12.3895	14.1633	16.1085	11.4385	109.403	10.5283	11.2531	7.51588	11.607	441	538	755	402	4568	386	558	294	410	43.79	10.1253	2.11264	0.0040547	0.322365	UP	43.79	14.2205	1.62263	0.0215847	1	UP
ENSRNOG00000043451	Spp1	secreted phosphoprotein 1 [Source:RGD Symbol;Acc:3752]	14:6673686-6679901	18.6955	47.0891	21.2177	0.487142	1126.44	8.85201	2.83715	3.53939	46.8865	894	2403	1336	23	63186	436	189	186	2225	378.593	17.7544	4.4144	0.00866772	0.451521	UP	378.593	29.0008	3.70649	0.0123666	1	UP
ENSRNOG00000012471	Thbs4	thrombospondin 4 [Source:RGD Symbol;Acc:62046]	2:22343727-22385855	0.270006	0.399482	0.140298	0.0863593	4.55498	0.206942	0.316227	0.0905219	0.472539	19	30	13	6	376	15	31	7	33	1.61609	0.293096	2.46307	0.0438069	0.913757	UP	1.61609	0.269929	2.58186	0.0289396	1	UP
ENSRNOG00000015520	Ticrr	TOPBP1-interacting checkpoint and replication regulator [Source:RGD Symbol;Acc:1308541]	1:141391262-141433109	0.0615115	0.122488	0.157665	0.0856673	2.01234	0.179162	0.0883139	0.0559752	0.0464879	8	17	27	11	307	24	16	8	6	0.759057	0.0635923	3.57728	0.00152611	0.2146	UP	0.759057	0.113888	2.73659	0.0103473	1	UP
ENSRNOG00000020173	Tie1	tyrosine kinase with immunoglobulin-like and EGF-like domains 1 [Source:RGD Symbol;Acc:621642]	5:137294532-137321101	7.47606	7.6819	7.74309	7.15407	25.6468	13.2775	4.23771	4.10515	8.11789	580	636	791	548	2334	1061	458	350	625	15.3595	5.48692	1.48506	0.00235851	0.253921	UP	15.3595	7.63369	1.00867	0.0236564	1	UP
ENSRNOG00000045992	Tlr8	toll-like receptor 8 [Source:RGD Symbol;Acc:1590327]	X:28539158-28562803	0.769988	1.16554	0.764686	0.134979	12.661	0.560656	0.148811	0.565904	0.88033	52	84	68	9	1003	39	14	42	59	4.45221	0.531682	3.06588	0.0123582	0.516075	UP	4.45221	0.900071	2.30641	0.0398573	1	UP
ENSRNOG00000003880	Tph2	tryptophan hydroxylase 2 [Source:RGD Symbol;Acc:631332]	7:58042281-58149061	3.02711	19.7833	0.235784	0.530638	0.24814	0.84776	0.320366	0.211892	58.9144	156	1088	16	27	15	45	23	12	3013	0.542179	19.8156	-5.19172	0.00042696	0.10763	DOWN	0.542179	7.68208	-3.82465	0.00055522	0.69758	DOWN
ENSRNOG00000015496	Tpm4	tropomyosin 4 [Source:RGD Symbol;Acc:3899]	16:19385736-19399903	18.1409	28.9801	17.0556	13.7064	115.65	22.65	11.1447	15.3362	22.965	437	745	541	326	3268	562	374	406	549	50.6689	16.482	1.62021	0.0138854	0.539519	UP	50.6689	21.3922	1.24402	0.0468773	1	UP
ENSRNOG00000022859	Trem1	triggering receptor expressed on myeloid cells 1 [Source:RGD Symbol;Acc:1309467]	9:14727976-14809447	0	0.137047	0	0	5.94259	0	0	0	0.0491041	0	3	0	0	143	0	0	0	1	1.98086	0.016368	6.91911	0.0034151	0.294603	UP	1.98086	0.0456824	5.43835	0.0129689	1	UP
ENSRNOG00000005038	Ube2t	ubiquitin-conjugating enzyme E2T [Source:RGD Symbol;Acc:1310816]	13:51795867-51801163	0.407023	0.152572	0.247271	0.577156	4.09438	0.395153	0	0.0740585	0.410167	5	2	4	7	59	5	0	1	5	1.6889	0.161409	3.38729	0.00801942	0.43509	UP	1.6889	0.268955	2.65064	0.0193307	1	UP
ENSRNOG00000017854	Ucp2	uncoupling protein 2 (mitochondrial, proton carrier) [Source:RGD Symbol;Acc:3932]	1:165506361-165512744	25.5903	32.525	40.3761	21.0172	242.904	21.5921	19.8612	20.2939	31.9753	825	1119	1714	669	9186	717	892	719	1023	95.1711	24.0435	1.98488	0.00892976	0.458033	UP	95.1711	32.8304	1.53549	0.0361597	1	UP
ENSRNOG00000048411	Uhrf1	ubiquitin-like with PHD and ring finger domains 1 [Source:RGD Symbol;Acc:1595855]	9:10738222-10757954	1.4917	1.46232	1.84743	2.26621	10.9949	2.30602	1.91918	2.17179	1.01751	130	136	212	195	1124	207	233	208	88	5.18906	1.70282	1.60754	0.0203093	0.638986	UP	5.18906	1.60048	1.69696	0.00842148	1	UP
ENSRNOG00000019689	Vwf	von Willebrand factor [Source:RGD Symbol;Acc:621759]	4:158088505-158219523	18.2983	30.1859	26.6302	13.6052	130.308	33.7465	17.1281	22.4655	23.3355	3227	5681	6184	2369	26957	6130	4208	4354	4084	59.22	20.9764	1.49732	0.0178009	0.603217	UP	59.22	25.0382	1.24196	0.038475	1	UP
ENSRNOG00000008115	Arhgap11a	Rho GTPase activating protein 11A [Source:RGD Symbol;Acc:1309107]	3:105281827-105298108	1.38066	1.77751	1.89646	1.21595	12.4966	1.2938	1.241	0.73195	1.27026	115	158	208	100	1221	111	144	67	105	5.00212	1.08107	2.21008	0.00751751	0.419985	UP	5.00212	1.68488	1.5699	0.045849	1	UP
ENSRNOG00000005115	Asf1b	anti-silencing function 1B histone chaperone [Source:RGD Symbol;Acc:1304918]	19:25077918-25092491	0.0315538	0.236619	0.0958836	0.0959154	5.24738	0.214512	0.0226502	0.114897	0.0954233	1	8	4	3	195	7	1	4	3	1.8526	0.077657	4.57629	0.00130839	0.198865	UP	1.8526	0.121352	3.93228	0.00378986	1	UP
ENSRNOG00000012318	Aspm	asp (abnormal spindle) homolog, microcephaly associated (Drosophila) [Source:RGD Symbol;Acc:1307111]	13:56546021-56591793	0.854383	0.974232	1.12963	0.854904	8.91572	0.629608	0.953202	0.693142	0.835006	166	202	289	164	2032	126	258	148	161	3.46675	0.827117	2.06742	0.0115271	0.506973	UP	3.46675	0.986082	1.8138	0.0219858	1	UP
ENSRNOG00000050819	Birc5	baculoviral IAP repeat-containing 5 [Source:RGD Symbol;Acc:70499]	10:106856097-106864413	0.688174	0.859799	1.56783	0.929287	12.9063	0.835117	0.946785	0.939292	0.0577662	12	16	36	16	264	15	23	18	1	4.89023	0.647947	2.91595	0.0164137	0.57998	UP	4.89023	1.0386	2.23526	0.0310092	1	UP
ENSRNOG00000007159	Ccl2	chemokine (C-C motif) ligand 2 [Source:RGD Symbol;Acc:3645]	10:69412017-69413870	0	0.33712	0.318713	0.0607273	9.558	0.873122	0	0	0.060395	0	6	7	1	187	15	0	0	1	3.49728	0.0201317	7.44062	5.30369e-05	0.0377851	UP	3.49728	0.218611	3.9998	0.0061226	1	UP
ENSRNOG00000007483	Ccnf	cyclin F [Source:RGD Symbol;Acc:67401]	10:13594687-13619935	1.66225	0.708012	2.29523	2.05085	9.10773	2.64077	1.82236	2.21383	1.30954	110	50	200	134	707	180	168	161	86	4.59978	1.78191	1.36814	0.0459084	0.933685	UP	4.59978	1.55516	1.5645	0.0273667	1	UP
ENSRNOG00000037563	Cd68	Cd68 molecule [Source:RGD Symbol;Acc:1305970]	10:56268720-56270640	3.34834	5.44354	15.0734	1.1849	128.449	3.0941	1.59269	1.54176	2.39839	83	144	492	29	3735	79	55	42	59	44.2427	1.84428	4.58431	0.000187246	0.0758934	UP	44.2427	7.95508	2.47549	0.0335927	1	UP
ENSRNOG00000027787	Cdc6	cell division cycle 6 [Source:RGD Symbol;Acc:1309157]	10:86819472-86833402	0.24143	0.154786	0.183345	0.193036	1.96062	0.148029	0.209782	0.0809413	0.140847	19	13	19	15	181	12	23	7	11	0.76723	0.143857	2.41503	0.0221975	0.666891	UP	0.76723	0.193187	1.98966	0.047825	1	UP
ENSRNOG00000015529	Cdca3	cell division cycle associated 3 [Source:RGD Symbol;Acc:1359093]	4:157348020-157351604	0.134233	0.597421	0.713523	0.169931	12.4146	0.456088	0.120432	0.0610536	0.101435	4	19	28	5	434	14	5	2	3	4.34687	0.094307	5.52647	9.44884e-05	0.0527884	UP	4.34687	0.481725	3.17369	0.0122528	1	UP
ENSRNOG00000009339	Cenpe	centromere protein E [Source:RGD Symbol;Acc:1307115]	2:240396152-240454747	0.282474	0.480146	0.424058	0.392544	3.8473	0.45282	0.405537	0.292905	0.271401	43	78	85	59	687	71	86	49	41	1.56422	0.323281	2.27458	0.00996538	0.471269	UP	1.56422	0.395559	1.98348	0.0189337	1	UP
ENSRNOG00000003388	Cenpf	centromere protein F [Source:RGD Symbol;Acc:628667]	13:108132499-108178609	0.169053	0.214319	0.445567	0.231645	6.40881	0.178606	0.235561	0.0271446	0.0450913	34	46	118	46	1512	37	66	6	9	2.27302	0.102599	4.46952	0.000420327	0.107266	UP	2.27302	0.276313	3.04024	0.00481003	1	UP
ENSRNOG00000024178	Cenpt	centromere protein T [Source:RGD Symbol;Acc:1309383]	19:37812751-37819789	0.0886565	0.186894	0.286118	0.224468	3.87302	0.107578	0.254543	0	0.0669948	4	9	17	10	205	5	16	0	3	1.40169	0.107179	3.70907	0.0107458	0.488189	UP	1.40169	0.187223	2.90434	0.0142736	1	UP
ENSRNOG00000016377	Cep55	centrosomal protein 55 [Source:RGD Symbol;Acc:1305340]	1:256745288-256760796	0.140689	0.489648	0.289995	0.244255	6.28788	0.565853	0.187545	0.0365684	0.0607553	7	26	19	12	367	29	13	2	3	2.366	0.0949561	4.63904	0.000186313	0.0758934	UP	2.366	0.306777	2.94718	0.00643828	1	UP
ENSRNOG00000010721	Dlgap5	discs, large (Drosophila) homolog-associated protein 5 [Source:RGD Symbol;Acc:1311247]	15:24167486-24199341	0.329244	0.548487	0.791805	0.296407	8.21765	0.639297	0.301989	0.199738	0.331768	18	32	57	16	527	36	23	12	18	3.05112	0.277831	3.45706	0.0016194	0.222781	UP	3.05112	0.556512	2.45485	0.0187072	1	UP
ENSRNOG00000012835	Espl1	extra spindle pole bodies homolog 1 (S. cerevisiae) [Source:RGD Symbol;Acc:1306266]	7:143897014-143923868	0.175794	0.308861	0.394946	0.185462	4.30222	0.206224	0.241861	0.159959	0.140238	24	45	71	25	689	29	46	24	19	1.56464	0.180686	3.11427	0.00448054	0.33557	UP	1.56464	0.2932	2.41587	0.0204342	1	UP
ENSRNOG00000005037	Kif18a	kinesin family member 18A [Source:RGD Symbol;Acc:1561740]	3:100366168-100427030	0.232291	0.148927	0.269254	0.198112	2.79314	0.130564	0.166744	0.0778776	0.0369576	19	13	29	16	268	11	19	7	3	1.04061	0.0938597	3.47078	0.00341625	0.294603	UP	1.04061	0.216824	2.26283	0.0331122	1	UP
ENSRNOG00000021713	Kif18b	kinesin family member 18B [Source:RGD Symbol;Acc:1310360]	10:91008269-91027731	0.0361535	0.28233	0.366112	0.256332	4.85967	0.23401	0.216279	0.0109644	0.133591	3	25	40	21	473	20	25	1	11	1.78334	0.120278	3.89013	0.00209244	0.236999	UP	1.78334	0.228198	2.96622	0.0102805	1	UP
ENSRNOG00000019100	Kif2c	kinesin family member 2C [Source:RGD Symbol;Acc:620239]	5:136027934-136053210	0.0970257	0.298731	0.242106	0.112308	5.32894	0.107652	0.0596921	0.113511	0.0837992	7	23	23	8	451	8	6	9	6	1.84963	0.0856674	4.43235	0.00101459	0.174772	UP	1.84963	0.212621	3.12088	0.0128972	1	UP
ENSRNOG00000038035	Kif4a	kinesin family member 4A [Source:RGD Symbol;Acc:620526]	X:70461718-70561189	0.0866907	0.138099	0.197509	0.210723	3.78381	0.37032	0.186685	0.197206	0.139773	10	17	30	24	512	44	30	25	16	1.45495	0.174555	3.05922	0.00280156	0.278418	UP	1.45495	0.140766	3.3696	0.00104992	0.705954	UP
ENSRNOG00000000479	Kifc1	kinesin family member C1 [Source:RGD Symbol;Acc:1359118]	20:5509059-5526173	0.656432	0.615112	0.930573	0.775636	12.4045	1.04092	0.675401	0.418131	0.242542	30	30	56	35	665	49	43	21	11	4.74034	0.445358	3.41195	0.00109742	0.180037	UP	4.74034	0.734039	2.69106	0.00531324	1	UP
ENSRNOG00000033658	Kntc1	kinetochore associated 1 [Source:RGD Symbol;Acc:1307905]	12:38200463-38274036	0.564076	0.5865	0.827427	0.508694	5.17757	0.877725	0.532485	0.604689	0.716346	73	81	141	65	786	117	96	86	92	2.188	0.61784	1.82431	0.0245259	0.698974	UP	2.188	0.659335	1.73053	0.0286741	1	UP
ENSRNOG00000012543	Mcm3	minichromosome maintenance complex component 3 [Source:RGD Symbol;Acc:1305168]	9:26914057-26932201	1.09281	1.66402	1.64687	0.709038	17.6712	0.878602	0.73542	0.41951	0.774274	64	104	127	41	1214	53	60	27	45	6.41962	0.643068	3.31944	0.00141464	0.20739	UP	6.41962	1.4679	2.12874	0.0282645	1	UP
ENSRNOG00000003703	Mcm6	minichromosome maintenance complex component 6 [Source:RGD Symbol;Acc:61967]	13:45042882-45068077	1.69912	2.25155	2.97177	1.96424	15.2017	2.41608	1.60159	2.29573	2.07534	99	140	228	113	1039	145	130	147	120	6.52733	1.99089	1.71308	0.0230102	0.673717	UP	6.52733	2.30748	1.50017	0.0404784	1	UP
ENSRNOG00000017539	Mmp9	matrix metallopeptidase 9 [Source:RGD Symbol;Acc:621320]	3:161413298-161421520	1.0693	0.156937	0.587036	2.63572	3.41562	0.863032	0.49014	0.726818	0.0778906	83	13	60	202	311	69	53	62	6	2.30479	0.431616	2.41681	0.00566952	0.372337	UP	2.30479	0.604424	1.931	0.0176389	1	UP
ENSRNOG00000038572	Ncapg	non-SMC condensin I complex, subunit G [Source:RGD Symbol;Acc:1562646]	14:69899128-69927938	0.164383	0.224061	0.340481	0.302715	4.77747	0.1596	0.246729	0.203976	0.090353	11	16	30	20	375	11	23	15	6	1.7466	0.180353	3.27565	0.00541262	0.363261	UP	1.7466	0.242975	2.84567	0.0102964	1	UP
ENSRNOG00000016561	Ns5atp9	NS5A (hepatitis C virus) transactivated protein 9 [Source:RGD Symbol;Acc:1303041]	8:71514281-71526182	0.75171	0.704442	0.570839	0.456822	9.2278	1.02167	1.18707	0.136775	0.151441	5	5	5	3	72	7	11	1	1	3.56876	0.49176	2.8594	0.0308815	0.785952	UP	3.56876	0.675663	2.40105	0.0381887	1	UP
ENSRNOG00000002711	Nuf2	NUF2, NDC80 kinetochore complex component [Source:RGD Symbol;Acc:1307952]	13:87818391-87847263	0.980091	0.595705	0.885132	0.536559	10.5003	0.720062	0.703531	0.626696	0.400374	37	24	44	20	465	28	37	26	15	3.91898	0.576867	2.76417	0.00993119	0.471269	UP	3.91898	0.820309	2.25624	0.0275975	1	UP
ENSRNOG00000004921	Nusap1	nucleolar and spindle associated protein 1 [Source:RGD Symbol;Acc:1305764]	3:111422267-111452971	0.0718388	0.244029	0.491027	0.16371	4.16453	0.148216	0.238507	0.138916	0.0633386	8	29	72	18	544	17	37	17	7	1.49215	0.14692	3.34429	0.00517517	0.361405	UP	1.49215	0.268965	2.4719	0.0321011	1	UP
ENSRNOG00000015308	Pbk	PDZ binding kinase [Source:RGD Symbol;Acc:1309565]	15:42489377-42500395	0.0547199	0.230707	0.64406	0.471024	16.022	0.610873	0.216007	0.0746893	0.110257	2	9	31	17	687	23	11	3	4	5.70131	0.133651	5.41475	3.92064e-05	0.0352363	UP	5.70131	0.309829	4.20175	0.00109767	0.705954	UP
ENSRNOG00000003802	Pttg1	pituitary tumor-transforming 1 [Source:RGD Symbol;Acc:68359]	10:29020049-29026002	0.0959171	0.4044	0.473439	0.339991	7.97159	0.372452	0.103261	0.130921	0.193267	2	9	13	7	195	8	3	3	4	2.89468	0.142483	4.34454	0.000766805	0.15241	UP	2.89468	0.324585	3.15673	0.00939703	1	UP
ENSRNOG00000010208	Timp1	TIMP metallopeptidase inhibitor 1 [Source:RGD Symbol;Acc:621675]	X:1364786-1369384	8.05084	4.88145	6.52515	1.02778	99.5453	5.12318	0.971269	1.72371	2.86328	119	77	127	15	1726	78	20	28	42	35.2321	1.85276	4.24915	0.000354827	0.0991165	UP	35.2321	6.48581	2.44153	0.0249443	1	UP
ENSRNOG00000047314	Tk1	thymidine kinase 1, soluble [Source:RGD Symbol;Acc:621014]	10:106817601-106828884	1.55745	2.55925	2.09129	1.50881	22.821	1.73119	1.79848	1.39665	1.75135	69	121	122	66	1186	79	111	68	77	8.68701	1.64883	2.39742	0.00798143	0.434169	UP	8.68701	2.06933	2.06969	0.018001	1	UP
ENSRNOG00000008165	Tpx2	TPX2, microtubule-associated [Source:RGD Symbol;Acc:1311894]	3:148327965-148370187	0.759732	0.797837	1.67122	1.88387	14.5947	2.44168	2.28486	0.786668	0.488377	58	65	168	142	1307	192	243	66	37	6.30677	1.18664	2.41002	0.00393307	0.318825	UP	6.30677	1.07626	2.55087	0.000776391	0.705954	UP
ENSRNOG00000029055	Ttk	Ttk protein kinase [Source:RGD Symbol;Acc:1305558]	8:91368111-91405993	0.214864	0.604031	0.74337	0.205526	6.43133	0.463567	0.214216	0.238967	0.180426	18	54	82	17	632	40	25	22	15	2.36681	0.211203	3.48624	0.00158788	0.220289	UP	2.36681	0.520755	2.18426	0.0371912	1	UP
ENSRNOG00000018371	Tubb6	tubulin, beta 6 class V [Source:RGD Symbol;Acc:1305887]	18:63130542-63140181	3.23084	3.85805	5.05926	1.7085	54.7439	4.21926	1.99082	1.43093	2.79466	113	144	233	59	2246	152	97	55	97	20.2239	2.07214	3.28687	0.000635785	0.141315	UP	20.2239	4.04938	2.32029	0.0110111	1	UP
ENSRNOG00000018087	Vim	vimentin [Source:RGD Symbol;Acc:621646]	17:80882666-80891212	66.0239	102.086	81.7531	24.4924	1408.35	104.564	43.3298	81.5434	127.627	2449	4041	3993	897	61279	3995	2239	3324	4698	512.47	84.1668	2.60614	0.00795811	0.434043	UP	512.47	83.2878	2.62129	0.00511458	1	UP
ENSRNOG00000053081	-	-	2:198390166-198390576	1.2181	2.28289	2.31271	2.59076	20.1452	1.06439	0.699486	0.665011	0.613754	10	20	25	21	194	9	8	6	5	7.93345	0.659417	3.58869	0.00114335	0.183262	UP	7.93345	1.9379	2.03346	0.0441012	1	UP
ENSRNOG00000061185	-	-	17:43776050-43776460	5.48144	5.47886	8.88064	9.00604	47.5593	5.44001	4.80908	3.87946	3.43687	45	48	96	73	458	46	55	35	28	20.6684	4.0418	2.35436	0.00644664	0.394256	UP	20.6684	6.61365	1.64391	0.0464634	1	UP
ENSRNOG00000056568	7SK	7SK RNA [Source:RFAM;Acc:RF00100]	X:116101823-116102154	0.150736	0	0	0.610931	0.385718	1.75673	0	0.137187	0.30395	1	0	0	4	3	12	0	1	2	0.917795	0.147046	2.64191	0.0380719	0.856488	UP	0.917795	0.0502453	4.19111	0.00765904	1	UP
ENSRNOG00000005935	A3galt2	alpha 1,3-galactosyltransferase 2 [Source:RGD Symbol;Acc:727913]	5:146933592-146945880	3.14702	3.68619	2.68871	1.62022	24.391	3.56453	1.52484	1.67044	3.83181	120	150	135	61	1091	140	81	70	145	9.8586	2.34236	2.07342	0.0151686	0.565389	UP	9.8586	3.17397	1.63509	0.0421395	1	UP
ENSRNOG00000061316	AABR07000121.1	-	1:1180932-1220916	0.0984233	0.0538026	0.124573	0.0332289	2.29335	0.0955498	0.0412132	0.0223921	0.0743814	12	7	20	4	328	12	7	3	9	0.807378	0.0459956	4.13368	0.00195084	0.231757	UP	0.807378	0.0922664	3.12937	0.0121795	1	UP
ENSRNOG00000055111	AABR07000658.1	-	1:21145360-21146846	0.134956	0.189687	0.461159	0.170847	12.4815	0.655038	0.435888	0.153486	0.373946	4	6	18	5	434	20	18	5	11	4.4358	0.321107	3.78807	0.00287308	0.281793	UP	4.4358	0.261934	4.08192	0.00151214	0.8649	UP
ENSRNOG00000054097	AABR07004232.2	-	1:131688104-131690120	0.918863	1.111	0.585281	0.270199	0.454834	0.115095	0.44683	2.18473	1.5233	31	40	26	9	18	4	21	81	51	0.280043	1.38495	-2.30612	0.0059552	0.381046	DOWN	0.280043	0.871716	-1.63821	0.0434212	1	DOWN
ENSRNOG00000039928	AABR07020786.1	Uncharacterized protein [Source:UniProtKB/TrEMBL;Acc:M0R9Y6]	13:40300039-40301120	0.556265	0.312772	0.126726	0	0	0.0540261	0.19965	0.101213	0.280281	10	6	3	0	0	1	5	2	5	0.0180087	0.193715	-3.42717	0.0290305	0.758646	DOWN	0.0180087	0.331921	-4.20408	0.0081673	1	DOWN
ENSRNOG00000057700	AABR07027752.3	-	17:43779174-43779775	2.42383	2.1929	2.98323	2.62417	25.7925	2.35316	2.45983	2.66186	2.10553	29	28	47	31	362	29	41	35	25	10.2566	2.40907	2.09	0.0293338	0.761758	UP	10.2566	2.53332	2.01746	0.0297499	1	UP
ENSRNOG00000052845	AABR07027809.1	Protein LOC680322; RCG23111 [Source:UniProtKB/TrEMBL;Acc:M0RDM4]	17:44528125-44528511	0.258753	0.484918	0.294712	0.262053	5.29347	0.879113	0.371477	0.11769	0.13031	2	4	3	2	48	7	4	1	1	2.14488	0.206492	3.37674	0.00857256	0.450899	UP	2.14488	0.346128	2.63152	0.0286226	1	UP
ENSRNOG00000053155	AABR07027811.3	Histone H3 [Source:UniProtKB/TrEMBL;Acc:M0RBX6]	17:44760056-44760466	5.60321	2.62534	7.12303	6.66203	63.0317	6.62258	4.28449	4.43365	5.03248	46	23	77	54	607	56	49	40	41	25.4388	4.58354	2.47249	0.00593651	0.381046	UP	25.4388	5.11719	2.3136	0.0111725	1	UP
ENSRNOG00000052940	AABR07030791.1	-	10:104817972-104820399	0	0.044767	0	0	3.21718	0	0.0685885	0	0.0962896	0	1	0	0	79	0	2	0	2	1.07239	0.0549594	4.28632	0.0309119	0.785952	UP	1.07239	0.0149223	6.16721	0.00852747	1	UP
ENSRNOG00000057734	AABR07030798.2	-	10:104917862-104921866	0	0	0	0	1.05379	0	0	0	0	0	0	0	0	30	0	0	0	0	0.351264	0	Inf	0.0157867	0.567619	UP	0.351264	0	Inf	0.0165452	1	UP
ENSRNOG00000052569	AABR07030834.1	-	10:105452303-105456414	0	0.250552	0.0507582	0.0677	1.31057	0.648916	0.095969	0	0.134728	0	4	1	1	23	10	2	0	2	0.675728	0.0768991	3.1354	0.0218842	0.661356	UP	0.675728	0.100437	2.75016	0.0444431	1	UP
ENSRNOG00000053516	AABR07044454.1	-	20:6363852-6396373	0	0	0	0	1.30916	0	0	0	0	0	0	0	0	30	0	0	0	0	0.436386	0	Inf	0.0157753	0.567619	UP	0.436386	0	Inf	0.0165352	1	UP
ENSRNOG00000056236	AABR07050644.1	-	5:171913880-171915054	0	0	0	0.282099	0.296802	0.473181	0	0.0633463	0	0	0	0	4	5	7	0	1	0	0.350694	0.0211154	4.05384	0.00934387	0.464594	UP	0.350694	0	Inf	0.0018845	0.89875	UP
ENSRNOG00000059518	AABR07051515.2	-	3:14698807-14705847	0	0	0.0701868	0.124818	0.183842	0.209364	0	0	0	0	0	3	4	7	7	0	0	0	0.172675	0	Inf	0.00103565	0.175488	UP	0.172675	0.0233956	2.88375	0.0443665	1	UP
ENSRNOG00000056625	AABR07062758.1	-	6:6498420-6499422	0	0.0851467	0	0.184055	0.309854	0.705699	0	0	0	0	1	0	2	4	8	0	0	0	0.399869	0	Inf	0.00483083	0.348867	UP	0.399869	0.0283822	3.81647	0.0218173	1	UP
ENSRNOG00000007999	Abra	actin-binding Rho activating protein [Source:RGD Symbol;Acc:708493]	7:80792600-80796670	0.233928	0.146155	0.148045	0	0	0	0.167919	0.0709439	0.157143	6	4	5	0	0	0	6	2	4	0	0.132002	#NAME?	0.00660956	0.396018	DOWN	0	0.176043	#NAME?	0.00264636	1	DOWN
ENSRNOG00000045729	AC117058.1	-	16:81990341-81991696	0.0740662	0.0694021	0.0562394	0.0750108	0.0631228	27.3582	0.0531663	0.0673757	0.0746387	2	2	2	2	2	761	2	2	2	9.16544	0.0650602	7.13828	0.000129134	0.0606665	UP	9.16544	0.0665692	7.1052	0.000125397	0.368864	UP
ENSRNOG00000060514	AC117925.6	-	4:114850815-114853868	0.42151	0.351055	0.533495	0.189737	0	0	0.336174	0.554002	0.519117	9	8	15	4	0	0	10	13	11	0.0632458	0.469764	-2.8929	0.0180173	0.60384	DOWN	0.0632458	0.435353	-2.78315	0.027259	1	DOWN
ENSRNOG00000050841	Ache	acetylcholinesterase [Source:RGD Symbol;Acc:69313]	12:22472358-22478753	10.5916	26.9297	4.45608	7.92367	4.12803	6.5082	9.46551	10.1832	31.812	1343	3644	744	992	614	850	1672	1419	4003	6.18664	17.1536	-1.47128	0.00169019	0.223847	DOWN	6.18664	13.9925	-1.17743	0.0294003	1	DOWN
ENSRNOG00000017897	Adam8	ADAM metallopeptidase domain 8 [Source:RGD Symbol;Acc:1566394]	1:212317848-212330349	2.13688	1.88459	1.73193	1.78232	15.3539	2.49301	1.35345	2.0098	2.53326	119	112	127	98	1003	143	105	123	140	6.54309	1.9655	1.73507	0.0244405	0.698974	UP	6.54309	1.9178	1.77052	0.0177929	1	UP
ENSRNOG00000028036	Adamts7	ADAM metallopeptidase with thrombospondin type 1 motif, 7 [Source:RGD Symbol;Acc:1306713]	8:97535777-97575655	0.537961	0.827728	0.484206	0.208527	5.40703	1.04457	0.271745	0.827952	0.803099	81	133	96	31	955	162	57	137	120	2.22004	0.634265	1.80743	0.0492033	0.949655	UP	2.22004	0.616632	1.84811	0.0319304	1	UP
ENSRNOG00000017156	Ankle1	ankyrin repeat and LEM domain containing 1 [Source:RGD Symbol;Acc:1308184]	16:19800463-19803796	0.0311221	0.320911	0.401954	0.189206	4.06085	0.18137	0.26819	0.0850009	0.0627559	1	11	17	6	153	6	12	3	2	1.47714	0.138649	3.4133	0.00794404	0.434043	UP	1.47714	0.251329	2.55516	0.0394965	1	UP
ENSRNOG00000040166	Ankrd34b	ankyrin repeat domain 34B [Source:RGD Symbol;Acc:1594383]	2:22000106-22016030	11.8468	19.4377	5.34734	5.59112	2.42434	7.24939	6.75734	8.6904	16.6729	779	1364	463	363	187	491	619	628	1088	5.08828	10.7069	-1.07329	0.026652	0.729699	DOWN	5.08828	12.2106	-1.26289	0.0196353	1	DOWN
ENSRNOG00000031598	Atp8b4	ATPase, class I, type 8B, member 4 [Source:RGD Symbol;Acc:1306712]	3:118590654-118635503	0.0340548	0.0850969	0.0344833	0	1.94522	0	0	0.0309935	0.091518	3	8	4	0	201	0	0	3	8	0.648406	0.0408372	3.98894	0.0425277	0.894772	UP	0.648406	0.0512117	3.66235	0.0366306	1	UP
ENSRNOG00000008588	Batf	basic leucine zipper transcription factor, ATF-like [Source:RGD Symbol;Acc:1304923]	6:109562587-109584545	0	0	0.0379041	0	1.36161	0.242292	0.0716658	0.0454097	0.050279	0	0	1	0	32	5	2	1	1	0.534636	0.0557848	3.26061	0.0340601	0.818063	UP	0.534636	0.0126347	5.40309	0.008054	1	UP
ENSRNOG00000003716	Batf3	basic leucine zipper transcription factor, ATF-like 3 [Source:RGD Symbol;Acc:620501]	13:109713489-109724863	0	0	0	0	1.17662	0.365467	0	0	0	0	0	0	0	11	3	0	0	0	0.514029	0	Inf	0.0179067	0.60384	UP	0.514029	0	Inf	0.0193557	1	UP
ENSRNOG00000055962	Bgn	Biglycan [Source:UniProtKB/Swiss-Prot;Acc:P47853]	X:157319046-157331204	24.97	27.1498	18.9475	10.952	139.331	26.5263	10.1323	18.8719	32.9595	1210	1404	1209	524	7920	1324	684	1005	1585	58.9363	20.6546	1.51269	0.0375567	0.855937	UP	58.9363	23.6891	1.31493	0.0488087	1	UP
ENSRNOG00000000873	Brs3	bombesin-like receptor 3 [Source:RGD Symbol;Acc:628645]	X:159505344-159511021	0.0747574	0.507824	0.0709553	0	0	0.0362814	0.0268312	0.0680207	0.451934	4	29	5	0	0	2	2	4	24	0.0120938	0.182262	-3.91368	0.0133834	0.53407	DOWN	0.0120938	0.217846	-4.17097	0.00469252	1	DOWN
ENSRNOG00000060020	C1ql4	complement component 1, q subcomponent-like 4 [Source:RGD Symbol;Acc:1565968]	7:140767737-140770647	2.93262	4.58007	0	0	0.0595133	0	0	0	2.67365	42	70	0	0	1	0	0	0	38	0.0198378	0.891217	-5.48946	0.023686	0.681914	DOWN	0.0198378	2.50423	-6.97998	0.000205821	0.470895	DOWN
ENSRNOG00000010053	Calcr	calcitonin receptor [Source:RGD Symbol;Acc:621001]	4:28627442-28702559	1.22037	1.80842	0.0538802	0.0574912	0.120975	0	0.702852	0.800571	13.1124	86	136	5	4	10	0	69	62	917	0.0594888	4.87195	-6.35574	6.55772e-07	0.00225924	DOWN	0.0594888	1.02756	-4.11046	0.00109384	0.705954	DOWN
ENSRNOG00000017712	Cartpt	CART prepropeptide [Source:RGD Symbol;Acc:2272]	2:30125249-30127269	8.93997	20.4964	0.724195	0.543292	0.711292	1.21512	1.66852	6.23676	27.2058	150	367	16	9	14	21	39	115	453	0.823234	11.7037	-3.82952	5.5475e-05	0.0377851	DOWN	0.823234	10.0535	-3.61025	0.000311813	0.563349	DOWN
ENSRNOG00000060100	Casc5	cancer susceptibility candidate 5 [Source:RGD Symbol;Acc:1307498]	3:110855000-110909807	0.210303	0.173879	0.206684	0.263109	2.41498	0.162138	0.102118	0.112564	0.112188	34	30	44	42	458	27	23	20	18	0.946743	0.108957	3.11922	0.00179295	0.225989	UP	0.946743	0.196955	2.2651	0.01681	1	UP
ENSRNOG00000043124	Cckar	cholecystokinin A receptor [Source:RGD Symbol;Acc:2289]	14:59611434-59619783	0.299996	1.03071	0.151869	0.0675197	0.170487	0.0647122	0.334974	0.45494	2.08238	9	33	6	2	6	2	14	15	62	0.100906	0.957432	-3.24615	0.0016678	0.223847	DOWN	0.100906	0.494191	-2.29205	0.0328186	1	DOWN
ENSRNOG00000058539	Ccnb1	G2/mitotic-specific cyclin-B1 [Source:UniProtKB/Swiss-Prot;Acc:P30277]	2:30783915-30791221	0.966351	0.788686	0.923294	0.505148	12.8621	0.968469	0.514659	0.538946	0.722479	31	27	39	16	484	32	23	19	23	4.77857	0.592028	3.01284	0.00511529	0.359654	UP	4.77857	0.892777	2.42021	0.0191892	1	UP
ENSRNOG00000042825	Cd300le	Cd300 molecule-like family member E [Source:RGD Symbol;Acc:1305426]	10:103581384-103590607	0.821855	1.4119	0.26004	0.763037	45.9482	0.598446	0.294949	0.623183	1.58728	12	22	5	11	787	9	6	10	23	15.7699	0.835137	4.23902	0.00196547	0.232162	UP	15.7699	0.831265	4.24572	0.00178276	0.89875	UP
ENSRNOG00000007178	Cd8a	CD8a molecule [Source:RGD Symbol;Acc:2316]	4:99239115-99243351	0.25249	0.202806	0.794376	0	24.199	0.105059	0.0258813	0.0656282	0.0363328	7	6	29	0	787	3	1	2	1	8.10134	0.0426141	7.57069	0.000201036	0.076005	UP	8.10134	0.416558	4.28157	0.011717	1	UP
ENSRNOG00000024799	Cd93	CD93 molecule [Source:RGD Symbol;Acc:621251]	3:142778770-142783774	3.53904	2.95092	3.35391	2.99204	19.2077	4.83355	1.73308	1.72615	3.12796	472	420	589	394	3005	664	322	253	414	9.01109	2.19573	2.037	0.000729253	0.149251	UP	9.01109	3.28129	1.45744	0.0105929	1	UP
ENSRNOG00000001915	Chodl	chondrolectin [Source:RGD Symbol;Acc:1309885]	11:17538063-17560296	0.391585	0.422542	0.108142	0.144214	0.0505808	0.0460762	0.349238	0.291539	0.538083	33	38	12	12	5	4	41	27	45	0.0802903	0.392953	-2.29106	0.00485696	0.348867	DOWN	0.0802903	0.307423	-1.93693	0.0385863	1	DOWN
ENSRNOG00000012283	Chrna6	cholinergic receptor, nicotinic, alpha 6 (neuronal) [Source:RGD Symbol;Acc:69281]	16:68860018-68866718	0.941366	8.2064	0.281635	0	0.170224	0.470829	0.1843	0.0519042	7.53125	33	307	13	0	7	17	9	2	262	0.213684	2.58915	-3.59893	0.0183116	0.606602	DOWN	0.213684	3.14313	-3.87865	0.00271834	1	DOWN
ENSRNOG00000036877	Clca4l	chloride channel calcium activated 4-like [Source:RGD Symbol;Acc:1591945]	2:250785534-250805445	0.0173464	0.016262	0.0922444	0.175762	0.946774	0.0505446	0.0373671	0	0.139894	1	1	7	10	64	3	3	0	8	0.391027	0.059087	2.72635	0.0336104	0.818063	UP	0.391027	0.0419509	3.22049	0.0102141	1	UP
ENSRNOG00000054860	Clec12a	C-type lectin domain family 12, member A [Source:RGD Symbol;Acc:1592991]	4:163112301-163126864	3.04129	2.48449	3.90861	0.789833	50.7891	0.757069	0.223928	0.780518	1.17867	39	34	66	10	764	10	4	11	15	17.4453	0.727706	4.58334	0.000997814	0.174772	UP	17.4453	3.1448	2.4718	0.0430062	1	UP
ENSRNOG00000054251	Clec7a	C-type lectin domain family 7 member A transcript variant 1; Dectin-1; Protein Clec7a [Source:UniProtKB/TrEMBL;Acc:B5BUZ1]	4:163216163-163227334	0.215409	0.43733	1.11785	0.109087	25.7236	0.139419	0.115972	0.212344	0.235155	12	26	82	6	1681	8	9	13	13	8.65735	0.187824	5.52647	0.000303498	0.0902306	UP	8.65735	0.590197	3.87466	0.0073166	1	UP
ENSRNOG00000051150	Cntd1	cyclin N-terminal domain containing 1 [Source:RGD Symbol;Acc:1564542]	10:89199880-89209393	0	0	0	0	0.627242	0	0	0	0	0	0	0	0	24	0	0	0	0	0.209081	0	Inf	0.0245829	0.698974	UP	0.209081	0	Inf	0.0254941	1	UP
ENSRNOG00000006767	Cst7	cystatin F (leukocystatin) [Source:RGD Symbol;Acc:1309154]	3:146365092-146373365	0	0	0	0	0.786204	0	0	0	0	0	0	0	0	21	0	0	0	0	0.262068	0	Inf	0.0286589	0.752743	UP	0.262068	0	Inf	0.029692	1	UP
ENSRNOG00000040287	Cyp1b1	cytochrome P450, family 1, subfamily b, polypeptide 1 [Source:RGD Symbol;Acc:2460]	6:2307808-2316722	2.30092	3.60054	1.86733	0.715874	44.0121	3.16099	0.939183	1.8474	2.59892	306	511	327	94	6866	433	174	270	343	15.963	1.79517	3.15254	0.00169804	0.223847	UP	15.963	2.5896	2.62393	0.00606474	1	UP
ENSRNOG00000028930	Dab2	disabled 2, mitogen-responsive phosphoprotein [Source:RGD Symbol;Acc:621007]	2:55747318-55768270	18.7715	20.1594	14.5908	6.97171	125.879	22.2082	10.5018	15.2142	18.3745	979	1122	1002	359	7701	1193	763	872	951	51.6862	14.6968	1.81427	0.0153213	0.566558	UP	51.6862	17.8406	1.53462	0.0324924	1	UP
ENSRNOG00000013564	Dok3	docking protein 3 [Source:RGD Symbol;Acc:1311840]	17:9639330-9644090	1.24585	1.01383	0.871448	1.42784	7.04325	2.54643	0.753104	0.715993	1.25541	38	33	35	43	252	80	32	24	38	3.67251	0.908168	2.01573	0.0102575	0.47648	UP	3.67251	1.04371	1.81504	0.0167101	1	UP
ENSRNOG00000008246	Emilin1	elastin microfibril interfacer 1 [Source:RGD Symbol;Acc:1311209]	6:26821255-26828972	4.09802	4.53719	4.44034	2.64364	22.4742	6.22132	2.54821	3.45584	5.85226	314	371	448	200	2020	491	272	291	445	10.4464	3.9521	1.40231	0.0340374	0.818063	UP	10.4464	4.35852	1.2611	0.0410987	1	UP
ENSRNOG00000008676	Emp1	epithelial membrane protein 1 [Source:RGD Symbol;Acc:2552]	4:169147243-169181966	3.34205	6.52958	3.09646	1.65858	48.2771	4.59118	1.69131	2.56972	3.9907	200	417	244	98	3389	283	141	169	237	18.1756	2.75057	2.7242	0.00237239	0.254092	UP	18.1756	4.3227	2.072	0.0158589	1	UP
ENSRNOG00000010259	Esrrb	estrogen-related receptor beta [Source:RGD Symbol;Acc:1359557]	6:110410141-110455906	1.69188	3.7112	0.671649	0.428403	0.721155	0.522644	1.32489	0.45486	3.64218	44	103	23	11	22	14	48	13	94	0.557401	1.80731	-1.69706	0.0424391	0.894772	DOWN	0.557401	2.02491	-1.86107	0.0220008	1	DOWN
ENSRNOG00000016740	Fam210a	family with sequence similarity 210, member A [Source:RGD Symbol;Acc:1359600]	18:64045432-64084556	3.60698	13.8921	10.1393	2.5837	1.66669	1.74078	9.54249	8.90464	2.99726	690	2836	2554	488	374	343	2543	1872	569	1.99706	7.14813	-1.83969	4.82413e-05	0.0376897	DOWN	1.99706	9.21279	-2.20576	3.1572e-06	0.032505	DOWN
ENSRNOG00000024922	Fbxo24	F-box protein 24 [Source:RGD Symbol;Acc:1305095]	12:22142520-22152871	0	0	0	0	0.142598	0.0927902	0	0	0	0	0	0	0	7	4	0	0	0	0.0784627	0	Inf	0.0277024	0.739839	UP	0.0784627	0	Inf	0.0232688	1	UP
ENSRNOG00000061182	Gabre	gamma-aminobutyric acid (GABA) A receptor, epsilon [Source:EntrezGene;Acc:65191]	X:152218707-152237361	0.135521	1.29708	0.139671	0.0980419	0.173293	0.0281944	0.201505	0.493251	3.68702	14	143	19	10	21	3	29	56	378	0.0998432	1.46059	-3.87075	0.000295139	0.0902306	DOWN	0.0998432	0.524092	-2.39208	0.0216336	1	DOWN
ENSRNOG00000042229	Gimap1	GTPase, IMAP family member 1 [Source:RGD Symbol;Acc:1306777]	4:78371121-78375223	0.195549	0.244321	0.0495024	0.660219	0.805785	0.506302	0.16378	0.177942	0.164227	6	8	2	20	29	16	7	6	5	0.657436	0.16865	1.96282	0.0206327	0.64621	UP	0.657436	0.163124	2.01088	0.0184216	1	UP
ENSRNOG00000007475	Gpihbp1	glycosylphosphatidylinositol anchored high density lipoprotein binding protein 1 [Source:RGD Symbol;Acc:1564237]	7:116632506-116634293	0	0	0	0.185514	0.520489	0	0	0	0	0	0	0	3	10	0	0	0	0	0.235334	0	Inf	0.021255	0.657291	UP	0.235334	0	Inf	0.0234589	1	UP
ENSRNOG00000009711	Hepacam2	HEPACAM family member 2 [Source:RGD Symbol;Acc:1305697]	4:28403125-28437676	0.439388	0.484392	0	0	0	0	0.0185458	0	0.390659	17	20	0	0	0	0	1	0	15	0	0.136402	#NAME?	0.0231703	0.674581	DOWN	0	0.307927	#NAME?	0.00109644	0.705954	DOWN
ENSRNOG00000060355	Hist1h1b	histone cluster 1, H1b [Source:RGD Symbol;Acc:1590638]	17:44766313-44766981	4.63971	5.18913	8.46792	8.03397	78.9142	8.06448	5.58663	3.88138	1.9606	62	74	149	106	1237	111	104	57	26	31.6709	3.80954	3.05547	0.00056368	0.130919	UP	31.6709	6.09892	2.37653	0.00367566	1	UP
ENSRNOG00000056411	Hist1h2ac	histone cluster 1, H2an [Source:RefSeq peptide;Acc:NP_001100824]	17:44520537-44520929	0.764284	0.596894	3.48275	1.16124	30.9503	1.97883	0.548621	0.231786	0.513413	6	5	36	9	285	16	6	2	4	11.3635	0.431273	4.71965	0.000169616	0.0715539	UP	11.3635	1.61464	2.81512	0.0188449	1	UP
ENSRNOG00000058437	Hist1h2ac	histone cluster 1, H2an [Source:RefSeq peptide;Acc:NP_001100824]	17:44758460-44758852	3.31206	3.93925	5.7079	4.51566	72.4344	2.96825	3.7492	3.82525	3.08074	26	33	59	35	667	24	41	33	24	26.6395	3.55173	2.90697	0.00621386	0.38804	UP	26.6395	4.31974	2.62455	0.0110475	1	UP
ENSRNOG00000059748	Hist1h2ac	histone cluster 1, H2an [Source:RefSeq peptide;Acc:NP_001100824]	17:44794130-44794522	4.20381	6.56545	6.4819	6.32203	68.7421	3.21557	5.57805	5.67998	3.20919	33	55	67	49	633	26	61	49	25	26.0932	4.82241	2.43585	0.0165169	0.581637	UP	26.0932	5.75039	2.18194	0.0236501	1	UP
ENSRNOG00000049649	Hist1h2ah	histone cluster 1, H2ah [Source:RGD Symbol;Acc:1594367]	17:43632397-43632789	2.42044	7.63974	8.12653	9.41853	54.5159	8.65729	5.02934	4.63672	4.23602	19	64	84	73	502	70	55	40	33	24.1972	4.63403	2.3845	0.0040055	0.322365	UP	24.1972	6.06224	1.99692	0.0158993	1	UP
ENSRNOG00000046144	Hist1h2ail1	histone cluster 1, H2ai-like1 [Source:RGD Symbol;Acc:1311554]	17:43616247-43616657	0.365406	0.913084	2.86771	1.72714	25.4411	2.12866	0.612082	0.665011	0.245527	3	8	31	14	245	18	7	6	2	9.76564	0.50754	4.26612	0.000260319	0.0891741	UP	9.76564	1.38207	2.82089	0.012064	1	UP
ENSRNOG00000059949	Hist1h2bb	histone cluster 1, H2bb [Source:MGI Symbol;Acc:MGI:2448377]	17:43627930-43628310	9.32943	11.8205	12.1745	14.3731	95.3271	13.5226	8.6778	8.60894	7.81207	71	96	122	108	851	106	92	72	59	41.0743	8.36627	2.29558	0.00346079	0.295612	UP	41.0743	11.1082	1.88662	0.012075	1	UP
ENSRNOG00000059382	Hist1h2bl	histone cluster 1, H2bl [Source:EntrezGene;Acc:64647]	17:44737950-44738330	1.18266	0.615693	2.39503	1.46399	20.1632	1.02058	0.84894	0.358744	0.397221	9	5	24	11	180	8	9	3	3	7.54926	0.534969	3.81881	0.00172937	0.223847	UP	7.54926	1.39779	2.43318	0.0315208	1	UP
ENSRNOG00000050478	Hist1h3a	histone cluster 1, H3a [Source:RGD Symbol;Acc:1598076]	17:43626128-43626538	1.94891	1.82629	7.21553	4.07127	95.9494	2.83825	2.97292	0.665011	0.859155	16	16	78	33	924	24	34	6	7	34.2863	1.49903	4.51553	0.000278008	0.0902306	UP	34.2863	3.66358	3.22631	0.00522072	1	UP
ENSRNOG00000054539	Hist3h3	histone cluster 3, H3 [Source:EntrezGene;Acc:691496]	17:44763598-44764008	7.55224	4.90811	12.3959	9.86955	61.1626	8.15995	6.03324	5.09866	7.48737	62	43	134	80	589	69	69	46	61	26.3974	6.20643	2.08856	0.0112346	0.498349	UP	26.3974	8.28543	1.67174	0.0421217	1	UP
ENSRNOG00000026235	Hk3	hexokinase 3 (white cell) [Source:RGD Symbol;Acc:2798]	17:10137974-10152956	0.0696492	0.0913775	0.370256	0	15.6513	0.135236	0.0499958	0.0253456	0.168438	5	7	35	0	1318	10	5	2	12	5.26216	0.0812597	6.01697	0.000818778	0.157948	UP	5.26216	0.177094	4.89307	0.00414706	1	UP
ENSRNOG00000002309	Hlx	H2.0-like homeobox [Source:RGD Symbol;Acc:1311961]	13:102637769-102643223	0.880341	0.499313	0.75654	0.469272	4.97688	1.55194	0.68183	0.421607	0.863757	38	23	43	20	252	69	41	20	37	2.3327	0.655731	1.83082	0.0371181	0.850386	UP	2.3327	0.712064	1.71192	0.0463172	1	UP
ENSRNOG00000042460	Hmga2	high mobility group AT-hook 2 [Source:RGD Symbol;Acc:620617]	7:65159944-65275408	0	0	0	0	1.06032	0	0	0	0	0	0	0	0	20	0	0	0	0	0.353439	0	Inf	0.0311242	0.788364	UP	0.353439	0	Inf	0.0324533	1	UP
ENSRNOG00000057451	Itga5	integrin, alpha 5 (fibronectin receptor, alpha polypeptide) [Source:RGD Symbol;Acc:2925]	7:144970444-144993652	1.35554	2.17752	1.35818	0.772978	19.7614	2.63207	0.744092	1.21273	2.70892	119	204	157	67	2035	238	91	117	236	7.72215	1.55525	2.31186	0.00927468	0.464594	UP	7.72215	1.63042	2.24376	0.00744866	1	UP
ENSRNOG00000001066	Itih2	inter-alpha trypsin inhibitor, heavy chain 2 [Source:MGI Symbol;Acc:MGI:96619]	17:72160735-72195509	0.250148	0	0.0407043	0.0542904	1.70593	0.20815	0.0641273	0	0.144038	14	0	3	3	112	12	5	0	8	0.656123	0.0693884	3.2412	0.0152623	0.565389	UP	0.656123	0.0969506	2.75864	0.0472314	1	UP
ENSRNOG00000056069	Kif11	kinesin family member 11 [Source:RGD Symbol;Acc:621258]	1:256035866-256088299	0.603181	1.00152	0.996516	0.460857	9.39095	0.780799	0.227882	0.173325	0.234595	57	101	124	43	1041	76	30	18	22	3.5442	0.211934	4.06377	6.35065e-05	0.0397801	UP	3.5442	0.867073	2.03124	0.0260553	1	UP
ENSRNOG00000031100	Klhl1	kelch-like family member 1 [Source:RGD Symbol;Acc:1307452]	15:80271731-80713153	2.05589	7.70598	0.7877	0.243857	0.663152	1.58241	0.518518	1.70222	7.3348	111	444	56	13	42	88	39	101	393	0.829805	3.18518	-1.94053	0.0330064	0.809041	DOWN	0.829805	3.51652	-2.0833	0.0194273	1	DOWN
ENSRNOG00000030387	Kng1l1	kininogen 1-like 1 [Source:RGD Symbol;Acc:1359376]	11:81421676-81444621	0.0788607	0	0	0	7.49087	0	0	0.0410053	0.113513	7	0	0	0	780	0	0	4	10	2.49696	0.0515063	5.59928	0.00995457	0.471269	UP	2.49696	0.0262869	6.56968	0.00740072	1	UP
ENSRNOG00000009334	Knstrn	kinetochore-localized astrin/SPAG5 binding protein [Source:RGD Symbol;Acc:1303240]	3:110618298-110638046	0	0.454286	0.417264	0.392794	6.39218	0.156888	0	0.0588069	0	0	15	17	12	232	5	0	2	0	2.31395	0.0196023	6.88319	3.59947e-05	0.033904	UP	2.31395	0.290516	2.99367	0.0256403	1	UP
ENSRNOG00000012821	Lect1	leukocyte cell derived chemotaxin 1 [Source:RGD Symbol;Acc:620176]	15:61923299-61947764	0	1.57156	0.135488	0	0	0	3.58604	0.227305	1.11468	0	47	5	0	0	0	140	7	31	0	1.64267	#NAME?	3.95141e-07	0.00163359	DOWN	0	0.569015	#NAME?	0.00141463	0.832247	DOWN
ENSRNOG00000027811	Lilrb4	leukocyte immunoglobulin-like receptor, subfamily B, member 4 [Source:RGD Symbol;Acc:1359090]	1:73393850-73399579	0.435343	0.743884	1.06963	0	17.7701	0.223767	0.0735353	0.0932109	0.258033	17	31	55	0	814	9	4	4	10	5.99795	0.141593	5.40465	0.00151025	0.213824	UP	5.99795	0.74962	3.00024	0.0443031	1	UP
ENSRNOG00000031506	LOC100360087	ferritin light chain 1-like [Source:RGD Symbol;Acc:2322860]	5:152325871-152326778	58.3894	73.8307	81.8193	78.7381	461.993	75.0484	72.4286	68.2328	84.4501	1059	1429	1954	1410	9829	1402	1830	1360	1520	205.26	75.0371	1.45177	0.0177	0.60177	UP	205.26	71.3465	1.52454	0.00928035	1	UP
ENSRNOG00000031540	LOC100362384	ferritin light chain 1-like [Source:RGD Symbol;Acc:2318303]	13:89253617-89254171	87.4087	99.8269	130.229	92.5482	511.453	92.0426	80.2275	79.3731	97.0779	969	1181	1901	1013	6651	1051	1239	967	1068	232.015	85.5595	1.43922	0.0154459	0.567619	UP	232.015	105.821	1.13258	0.0489967	1	UP
ENSRNOG00000014130	LOC100362620	CDC28 protein kinase regulatory subunit 2 [Source:RGD Symbol;Acc:2324338]	17:13587665-13593423	0	0.152572	0	0.494705	3.05348	0.0790626	0.175291	0.148117	0	0	2	0	6	44	1	3	2	0	1.20908	0.107803	3.48745	0.0197526	0.630103	UP	1.20908	0.0508573	4.57131	0.00510696	1	UP
ENSRNOG00000010478	LOC299282	Serine protease inhibitor [Source:RGD Symbol;Acc:3745]	6:127941526-128080889	0.0844339	0.932759	0.296982	0.0135027	28.3401	0.086284	0.0510396	0.00808556	0.062691	19	224	88	3	7481	20	16	2	14	9.47997	0.0406054	7.86707	3.60838e-05	0.033904	UP	9.47997	0.438058	4.43569	0.00704165	1	UP
ENSRNOG00000020908	LOC303566	E2F1-inducible gene [Source:RGD Symbol;Acc:1305385]	10:90192627-90214486	0.0974303	0.0260861	0.0422773	0.0281942	1.13904	0.108101	0	0.0126622	0.0841487	7	2	4	2	96	8	0	1	6	0.425113	0.0322703	3.71957	0.00891861	0.458033	UP	0.425113	0.0552646	2.94342	0.0200358	1	UP
ENSRNOG00000048967	LOC688459	hypothetical protein LOC688459 [Source:RGD Symbol;Acc:1588829]	9:23420654-23424832	0.230164	0.107852	0.437016	2.25354	1.66792	0.11174	0.247852	0.0698023	0.386555	6	3	15	58	51	3	9	2	10	1.3444	0.234736	2.51785	0.0181663	0.60384	UP	1.3444	0.258344	2.3796	0.0234983	1	UP
ENSRNOG00000022565	Lrrc25	leucine rich repeat containing 25 [Source:RGD Symbol;Acc:1564818]	16:20558222-20562399	0.533502	1.07984	1.29651	0.367423	20.1023	0.849435	0.444239	0.48545	0.580593	25	54	80	17	1105	41	29	25	27	7.10639	0.503428	3.81926	0.00100679	0.174772	UP	7.10639	0.969952	2.87313	0.00963516	1	UP
ENSRNOG00000000855	Lst1	leukocyte specific transcript 1 [Source:RGD Symbol;Acc:620077]	20:5176094-5179211	0	0.390965	0	0.422561	8.18012	0	0	0	0.420393	0	3	0	3	69	0	0	0	3	2.86756	0.140131	4.35498	0.0168331	0.583258	UP	2.86756	0.130322	4.45967	0.0159851	1	UP
ENSRNOG00000054474	Mastl	microtubule associated serine/threonine kinase-like [Source:MGI Symbol;Acc:MGI:1914371]	17:89742140-89876825	0.331728	0.241772	0.3499	0.251987	3.61352	0.15209	0.112449	0.142547	0.0835678	36	28	50	27	460	17	17	17	9	1.3392	0.112854	3.56883	0.00146667	0.213069	UP	1.3392	0.3078	2.12131	0.0400295	1	UP
ENSRNOG00000003695	Mgat4d	MGAT4 family, member D [Source:RGD Symbol;Acc:1310572]	19:24496569-24532772	0.110509	0.517799	0	0	0.0313988	0	0.0528924	0.268179	1.4106	3	15	0	0	1	0	2	8	38	0.0104663	0.577224	-5.78531	0.000949915	0.173767	DOWN	0.0104663	0.209436	-4.32269	0.0366342	1	DOWN
ENSRNOG00000012779	Msr1	macrophage scavenger receptor 1 [Source:RGD Symbol;Acc:1564316]	16:56813791-56900052	0.443045	0.399191	0.394697	0.138065	13.4806	0.289514	0.0917383	0.271351	0.394929	52	50	61	16	1856	35	15	35	46	4.63605	0.252673	4.19755	0.00101189	0.174772	UP	4.63605	0.412311	3.49109	0.00353487	1	UP
ENSRNOG00000016117	Myof	myoferlin [Source:RGD Symbol;Acc:1564216]	1:256585410-256734730	3.19157	4.25733	3.4361	3.58739	16.8634	3.48739	2.22811	3.62166	4.13041	510	726	723	566	3161	574	496	636	655	7.97941	3.32673	1.26218	0.0298628	0.767257	UP	7.97941	3.62833	1.13698	0.0357561	1	UP
ENSRNOG00000021833	Myrfl	myelin regulatory factor-like [Source:RGD Symbol;Acc:1562127]	7:59799419-59882077	0	0	0	0.0567196	0	0.181222	0	0	0	0	0	0	3	0	10	0	0	0	0.0793139	0	Inf	0.016448	0.580199	UP	0.0793139	0	Inf	0.0179308	1	UP
ENSRNOG00000057458	Oip5	Opa interacting protein 5 [Source:MGI Symbol;Acc:MGI:1917895]	3:111416536-111422203	0.0734865	0.413355	0.223306	0.22338	6.70575	0.356856	0.158302	0	0	1	6	4	3	107	5	3	0	0	2.42866	0.0527675	5.52437	0.000666713	0.146613	UP	2.42866	0.236716	3.35893	0.00932023	1	UP
ENSRNOG00000004682	Parpbp	PARP1 binding protein [Source:RGD Symbol;Acc:2314264]	7:28654707-28715224	0.0275216	0.0386828	0.156742	0.0209045	1.60698	0.0267137	0.0148143	0	0.0415944	4	6	30	3	274	4	3	0	6	0.551533	0.0188029	4.87442	0.00231968	0.252369	UP	0.551533	0.0743155	2.89171	0.0345847	1	UP
ENSRNOG00000052064	Parvg	Protein Parvg; RCG59635 [Source:UniProtKB/TrEMBL;Acc:D3ZWK2]	7:125288081-125306976	2.98092	2.58982	5.21732	2.35931	26.5396	3.18155	2.18231	2.13766	1.0941	151	140	348	118	1577	166	154	119	55	10.6935	1.80469	2.56691	0.00192418	0.231757	UP	10.6935	3.59602	1.57226	0.0429814	1	UP
ENSRNOG00000024729	Pax5	paired box 5 [Source:RGD Symbol;Acc:1565236]	5:60007587-60191941	1.6603	2.43339	0	0	0.0725698	0	0	0	2.31649	39	61	0	0	2	0	0	0	54	0.0241899	0.772164	-4.99643	0.0279519	0.743622	DOWN	0.0241899	1.36456	-5.81789	0.000826676	0.705954	DOWN
ENSRNOG00000021547	Pgr15l	G protein-coupled receptor 15-like [Source:RGD Symbol;Acc:1562685]	X:66314418-66320145	0.725568	1.00724	0	0.0544362	0.137451	0.0782723	0.154315	0.684674	3.81811	27	40	0	2	6	3	8	28	141	0.0900532	1.55237	-4.10755	0.000385093	0.102055	DOWN	0.0900532	0.577602	-2.68123	0.0339782	1	DOWN
ENSRNOG00000009043	Piwil4	piwi-like RNA-mediated gene silencing 4 [Source:RGD Symbol;Acc:1311015]	8:13208774-13251812	0	0.0138928	0	0.030031	0.113749	0.0431807	0	0	0.0149333	0	1	0	2	9	3	0	0	1	0.0623202	0.00497778	3.64613	0.020752	0.646483	UP	0.0623202	0.00463092	3.75033	0.0217359	1	UP
ENSRNOG00000025121	Pla2g3	phospholipase A2, group III [Source:RGD Symbol;Acc:1305323]	14:83724933-83730614	1.16935	11.7375	3.50703	1.14417	3.37915	0.346349	8.47925	2.38057	4.83309	59	632	233	57	200	18	596	132	242	1.62322	5.23097	-1.68822	0.0198577	0.630536	DOWN	1.62322	5.47128	-1.75302	0.0431551	1	DOWN
ENSRNOG00000008933	Plbd1	phospholipase B domain containing 1 [Source:RGD Symbol;Acc:1308734]	4:170564367-170620703	0.354893	1.28269	1.57858	0.436443	19.427	0.787525	0.400314	0.322924	0.766285	14	54	82	17	899	32	22	14	30	6.88364	0.496508	3.79328	0.00123082	0.191296	UP	6.88364	1.07205	2.6828	0.018159	1	UP
ENSRNOG00000039204	Pram1	PML-RARA regulated adaptor molecule 1 [Source:RGD Symbol;Acc:1564330]	7:18510354-18515503	0.074941	0.210675	0.303555	0.0506061	4.64269	0.0242632	0.179326	0.0682043	0.050355	3	9	16	2	218	1	10	3	2	1.57252	0.0992952	3.98521	0.0114935	0.506573	UP	1.57252	0.19639	3.00128	0.039686	1	UP
ENSRNOG00000052880	Prph	peripherin [Source:MGI Symbol;Acc:MGI:97774]	7:140742418-140746197	6.68281	11.7215	1.23626	1.07021	2.06943	1.30315	1.12751	0.805607	13.7271	234	438	57	37	85	47	55	31	477	1.48093	5.22007	-1.81757	0.0481287	0.947122	DOWN	1.48093	6.54685	-2.1443	0.00517149	1	DOWN
ENSRNOG00000014258	Rab32	RAB32, member RAS oncogene family [Source:RGD Symbol;Acc:1559997]	1:4637491-4653210	1.62696	1.72782	2.8124	0.972982	18.8627	1.3539	0.756342	0.719072	1.32716	105	119	239	62	1428	90	68	51	85	7.06318	0.93419	2.91853	0.00189206	0.231425	UP	7.06318	2.05573	1.78067	0.0468155	1	UP
ENSRNOG00000001869	Rab44	RAB44, member RAS oncogene family [Source:RGD Symbol;Acc:1560150]	20:6397022-6410191	0.0461676	0	0.157768	0.116891	1.67253	0.0672297	0.0165621	0.0209986	0.0465244	2	0	9	5	85	3	1	1	2	0.618883	0.0280284	4.46471	0.0016274	0.222781	UP	0.618883	0.0679785	3.18652	0.0246731	1	UP
ENSRNOG00000013794	Rbp1	retinol binding protein 1, cellular [Source:RGD Symbol;Acc:3543]	8:106449321-106470842	1.65439	7.34696	3.71466	2.47694	46.5419	5.23762	3.25295	4.05807	7.82808	23	109	68	34	759	75	63	62	108	18.0855	5.04637	1.84152	0.0487849	0.947122	UP	18.0855	4.23867	2.09315	0.0276189	1	UP
ENSRNOG00000010497	RGD1305807	hypothetical LOC298077 [Source:RGD Symbol;Acc:1305807]	5:61425746-61467644	0.0262759	0.0861745	0.0698308	0	2.96769	0	0.00942619	0.0119512	0.0529444	2	7	7	0	265	0	1	1	4	0.989229	0.0247739	5.31941	0.00692818	0.404425	UP	0.989229	0.0607604	4.0251	0.0233954	1	UP
ENSRNOG00000027852	RGD1311343	similar to RIKEN cDNA 4930524B15 [Source:RGD Symbol;Acc:1311343]	10:15947253-15960673	0	0	0	0.0262868	0.154869	0.0503877	0	0	0	0	0	0	1	7	2	0	0	0	0.0771812	0	Inf	0.0185224	0.60925	UP	0.0771812	0	Inf	0.0198415	1	UP
ENSRNOG00000005960	RGD1311744	similar to RIKEN cDNA 5830475I06 [Source:RGD Symbol;Acc:1311744]	8:43315592-43336304	7.87694	17.8585	4.17156	2.08976	6.79818	4.98094	3.96301	12.9778	32.9435	565	1367	394	148	572	368	396	1023	2345	4.62296	16.6281	-1.84673	0.00198118	0.232688	DOWN	4.62296	9.96898	-1.10863	0.0442639	1	DOWN
ENSRNOG00000048771	RGD1559482	similar to immunoglobulin superfamily, member 7 [Source:RGD Symbol;Acc:1559482]	10:104952237-104980890	0.12896	0.211469	0.53859	0	7.63987	0.156484	0	0.234678	0	4	7	22	0	278	5	0	8	0	2.59878	0.078226	5.05405	0.0100245	0.471838	UP	2.59878	0.293006	3.14883	0.0368874	1	UP
ENSRNOG00000046216	RGD1561778	similar to dendritic cell-derived immunoglobulin(Ig)-like receptor 1, DIgR1 - mouse [Source:RGD Symbol;Acc:1561778]	10:104975877-105051965	0.0576497	0	0	0	4.39811	0.0839501	0	0	0.0580953	2	0	0	0	179	3	0	0	2	1.49402	0.0193651	6.2696	0.0016562	0.223847	UP	1.49402	0.0192166	6.28071	0.00168718	0.89875	UP
ENSRNOG00000053113	Rn60_1_0435.2	-	1:42133308-42134374	0.0469019	0.175879	0.106892	0.0950464	1.19996	0.501089	0.0673672	0.042686	0.236413	1	4	3	2	30	11	2	1	5	0.598698	0.115489	2.37408	0.0429149	0.900604	UP	0.598698	0.109891	2.44576	0.0349059	1	UP
ENSRNOG00000051163	Rn60_10_0705.2	-	10:70794893-70795241	0.143393	0.134429	0.108934	0	8.68248	0	0	0	0	1	1	1	0	71	0	0	0	0	2.89416	0	Inf	0.00368122	0.31059	UP	2.89416	0.128919	4.48861	0.0198504	1	UP
ENSRNOG00000051354	Rn60_13_0843.1	-	13:79330289-79342069	0	0	0	0.142837	0.360664	0.205382	0.0505961	0	0	0	0	0	2	6	3	1	0	0	0.236294	0.0168654	3.80845	0.0383241	0.856488	UP	0.236294	0	Inf	0.0102412	1	UP
ENSRNOG00000053095	Rn60_20_0051.7	-	20:5048773-5051087	0	0.425862	0	0	8.07085	10.0004	0.380583	0	0	0	6	0	0	125	136	7	0	0	6.02373	0.126861	5.56934	0.00119492	0.188551	UP	6.02373	0.141954	5.40716	0.00111599	0.705954	UP
ENSRNOG00000054286	Rrm2	ribonucleotide reductase M2 [Source:RGD Symbol;Acc:1598310]	6:43884678-43889515	0.170737	0.959831	0.518605	0.475516	9.16884	0.331492	0.214463	0.116523	0.559119	4	24	16	11	252	8	7	3	13	3.32528	0.296702	3.48639	0.00459056	0.338898	UP	3.32528	0.549724	2.5967	0.0246043	1	UP
ENSRNOG00000013987	Sbno2	strawberry notch homolog 2 (Drosophila) [Source:RGD Symbol;Acc:1307194]	7:12471824-12518654	3.15345	3.77874	4.34175	3.25128	18.1458	4.37207	3.43617	3.29266	3.12048	556	711	1008	566	3753	794	844	638	546	8.58973	3.2831	1.38755	0.0145409	0.555316	UP	8.58973	3.75798	1.19266	0.0282568	1	UP
ENSRNOG00000059947	Sdc1	Syndecan-1 [Source:UniProtKB/Swiss-Prot;Acc:P26260]	6:33885495-33908016	0.506019	0.856567	0.570243	1.63672	15.6271	0.522966	0.421829	0.267363	3.07589	31	56	46	99	1123	33	36	18	187	5.92892	1.25503	2.24005	0.0388089	0.861793	UP	5.92892	0.644276	3.20202	0.000962293	0.705954	UP
ENSRNOG00000002396	Serpinb8	serpin peptidase inhibitor, clade B (ovalbumin), member 8 [Source:RGD Symbol;Acc:1309833]	13:27889345-27914006	0.147685	0.128499	0.0881236	0	2.67979	0.071685	0.00756916	0.0479927	0.0531506	14	13	11	0	298	7	1	5	5	0.917158	0.0362375	4.66161	0.00427925	0.327616	UP	0.917158	0.121436	2.91697	0.0420308	1	UP
ENSRNOG00000004063	Sh3pxd2b	SH3 and PX domains 2B [Source:RGD Symbol;Acc:1309926]	10:17209212-17291876	3.48591	5.67942	5.06851	5.35793	30.1051	6.78563	3.59624	4.87752	6.49574	199	346	381	302	2016	399	286	306	368	14.0829	4.98983	1.49688	0.0152234	0.565389	UP	14.0829	4.74461	1.56958	0.00839748	1	UP
ENSRNOG00000053026	Shcbp1	Shc SH2-domain binding protein 1 [Source:MGI Symbol;Acc:MGI:1338802]	16:90613870-90641420	0.378126	0.307078	0.80406	0.638284	6.46842	0.685255	0.488572	0.275268	0.228612	15	13	42	25	301	28	27	12	9	2.59732	0.330818	2.97292	0.00322618	0.287449	UP	2.59732	0.496421	2.38739	0.0144672	1	UP
ENSRNOG00000021243	Siglec1	sialic acid binding Ig-like lectin 1, sialoadhesin [Source:RGD Symbol;Acc:1311953]	3:123612067-123631109	0.483381	0.932251	0.904942	0.204936	22.8607	0.633003	0.322779	0.577948	1.01383	86	177	212	36	4771	116	80	113	179	7.89955	0.638185	3.62973	0.00205983	0.235242	UP	7.89955	0.773525	3.35225	0.00317435	1	UP
ENSRNOG00000005367	Slc12a1	solute carrier family 12 (sodium/potassium/chloride transporter), member 1 [Source:RGD Symbol;Acc:3685]	3:117421604-117498367	0.0674139	0.224597	0	0	0	0.0145419	0.0161287	0.0681548	0.362285	9	32	0	0	0	2	3	10	48	0.00484729	0.148856	-4.9406	0.00115208	0.183262	DOWN	0.00484729	0.0973371	-4.32774	0.0127931	1	DOWN
ENSRNOG00000010597	Slc5a7	solute carrier family 5 (sodium/choline cotransporter), member 7 [Source:RGD Symbol;Acc:69270]	9:5294381-5330815	3.93131	8.88651	1.20471	2.66317	1.77124	0.43524	1.88753	3.07521	6.77618	456	1100	184	305	241	52	305	392	780	1.62322	3.91297	-1.26941	0.0456038	0.92966	DOWN	1.62322	4.67418	-1.52586	0.035416	1	DOWN
ENSRNOG00000012344	Slc7a9	solute carrier family 7 (amino acid transporter light chain, bo,+ system), member 9 [Source:RGD Symbol;Acc:619905]	1:91716383-91738494	0.117051	0.0274201	0	0.0592721	0.623587	0.312485	0.0209954	0	0.14743	4	1	0	2	25	11	1	0	5	0.331781	0.0561418	2.56308	0.041803	0.885358	UP	0.331781	0.0481572	2.78441	0.0258335	1	UP
ENSRNOG00000042502	Smim17	small integral membrane protein 17 [Source:RGD Symbol;Acc:1559613]	1:71115043-71135764	21.4004	30.046	9.26068	9.52105	5.09412	11.6736	10.0262	14.942	30.9638	881	1320	502	387	246	495	575	676	1265	8.76294	18.644	-1.08923	0.0213729	0.658419	DOWN	8.76294	20.2357	-1.20742	0.0155959	1	DOWN
ENSRNOG00000008232	Spaca1	sperm acrosome associated 1 [Source:RGD Symbol;Acc:1560284]	5:49424061-49439358	0	0	0	0	0.146549	0.166863	0	0	0	0	0	0	0	4	4	0	0	0	0.104471	0	Inf	0.0447674	0.920976	UP	0.104471	0	Inf	0.0476862	1	UP
ENSRNOG00000018434	Stab1	stabilin 1 [Source:RGD Symbol;Acc:2324745]	16:7222067-7250924	5.11347	5.40969	6.23709	1.92505	49.148	7.93899	1.98039	4.69171	6.01028	721	814	1158	268	8129	1153	389	727	841	19.6707	4.22746	2.21818	0.00702372	0.404425	UP	19.6707	5.58675	1.81597	0.0178958	1	UP
ENSRNOG00000004217	Stk10	serine/threonine kinase 10 [Source:RGD Symbol;Acc:3779]	10:17421075-17519706	1.88829	3.13054	3.37061	2.40284	16.689	2.83606	1.4829	1.85041	2.53703	117	207	275	147	1213	181	128	126	156	7.30931	1.95678	1.90125	0.00822359	0.440039	UP	7.30931	2.79648	1.38612	0.0456	1	UP
ENSRNOG00000042111	Sult1c2a	sulfotransferase family, cytosolic, 1C, member 2a [Source:RGD Symbol;Acc:1305885]	9:4152589-4168221	0	0.0350773	0.184774	0	0	0	0.0134292	0.0340531	0.0943001	0	2	13	0	0	0	1	2	5	0	0.0472608	#NAME?	0.0372834	0.850645	DOWN	0	0.0732837	#NAME?	0.0241597	1	DOWN
ENSRNOG00000007918	Tbxas1	thromboxane A synthase 1, platelet [Source:RGD Symbol;Acc:3826]	4:66670618-66846805	1.12332	2.08128	2.71435	0.827427	24.8977	1.18972	0.549775	0.859535	1.13192	44	87	140	32	1144	48	30	37	44	8.97163	0.847076	3.40481	0.00150304	0.213824	UP	8.97163	1.97298	2.18499	0.0309786	1	UP
ENSRNOG00000061595	Tfec	Transcription factor EC [Source:UniProtKB/Swiss-Prot;Acc:Q63302]	4:44065045-44136815	0.308655	0.0578494	0.28129	0.28136	5.94662	0.0899021	0.0443161	0.0842672	0.15552	10	2	12	9	226	3	2	3	5	2.10596	0.094701	4.47496	0.00121369	0.190062	UP	2.10596	0.215931	3.28583	0.0124301	1	UP
ENSRNOG00000028085	Tmem255a	transmembrane protein 255A [Source:RGD Symbol;Acc:727788]	X:124328735-124465110	12.3391	32.0619	8.72599	7.73905	7.52728	10.1386	8.95891	16.4298	41.1225	436	1209	406	270	312	369	441	638	1442	8.46831	22.1704	-1.38849	0.00536504	0.361583	DOWN	8.46831	17.709	-1.06434	0.0384678	1	DOWN
ENSRNOG00000024259	Tmem54	transmembrane protein 54 [Source:RGD Symbol;Acc:1304886]	5:147288723-147296702	0	0.0185292	0	0.0801063	0.320255	0.0767755	0	0.0539816	0.0398545	0	1	0	4	19	4	0	3	2	0.159046	0.0312787	2.34619	0.0488429	0.947122	UP	0.159046	0.00617639	4.68653	0.00285399	1	UP
ENSRNOG00000002005	Tmprss11f	transmembrane protease, serine 11f [Source:RGD Symbol;Acc:1560675]	14:23981219-24080470	0	0	0	0	0.249141	0.049339	0	0	0	0	0	0	0	23	4	0	0	0	0.0994933	0	Inf	0.00469584	0.345437	UP	0.0994933	0	Inf	0.00503361	1	UP
ENSRNOG00000016397	Tmprss13	transmembrane protease, serine 13 [Source:RGD Symbol;Acc:1310872]	8:49621568-49650860	0.240307	0.0150131	0.170332	0.227153	2.06224	0.155532	0.206995	0.204088	0.12915	15	1	14	14	151	10	18	14	8	0.814975	0.180078	2.17814	0.0363444	0.841293	UP	0.814975	0.141884	2.52205	0.0315832	1	UP
ENSRNOG00000058645	Tnc	tenascin C [Source:MGI Symbol;Acc:MGI:101922]	5:79789671-79874671	4.82384	3.46658	6.04068	6.06662	25.0286	3.15362	2.28687	3.61892	4.59507	695	533	1146	863	4230	468	459	573	657	11.4163	3.50028	1.70555	0.00595233	0.381046	UP	11.4163	4.77704	1.2569	0.0371415	1	UP
ENSRNOG00000028225	Tnni3k	TNNI3 interacting kinase [Source:RGD Symbol;Acc:727908]	2:261069203-261337163	0.0993923	0.186281	0.0629018	0	0	0	0.0713461	0.0753717	0.267104	6	12	5	0	0	0	6	5	16	0	0.137941	#NAME?	0.000380648	0.102055	DOWN	0	0.116192	#NAME?	0.000539982	0.69758	DOWN
ENSRNOG00000053047	Top2a	topoisomerase (DNA) II alpha [Source:MGI Symbol;Acc:MGI:98790]	10:86901007-86932154	0.411399	0.615324	1.50207	0.873396	19.3498	0.506941	0.369143	0.0215995	0.143497	52	83	250	109	2869	66	65	3	18	6.91004	0.17808	5.2781	2.9079e-05	0.033904	UP	6.91004	0.842931	3.03521	0.00348032	1	UP
ENSRNOG00000060703	Troap	Protein LOC100912795; RCG50654 [Source:UniProtKB/TrEMBL;Acc:D3ZLZ9]	7:140758615-140766423	0.0665699	0.10398	0.556146	0.404557	6.69692	0.150805	0.127433	0.0605857	0.0670839	3	5	33	18	354	7	8	3	3	2.41743	0.0850342	4.82929	0.00021725	0.0787853	UP	2.41743	0.242232	3.31901	0.00944694	1	UP
ENSRNOG00000020655	Ucn2	urocortin 2 [Source:RGD Symbol;Acc:620765]	8:117727877-117728764	0.112767	0.105666	0.128439	0.0571028	2.69148	0.383127	0.0809468	0.153921	0.284069	2	2	3	1	56	7	2	3	5	1.0439	0.172979	2.59332	0.0408202	0.881855	UP	1.0439	0.115624	3.17447	0.0157469	1	UP
ENSRNOG00000038132	Vsig4	V-set and immunoglobulin domain containing 4 [Source:RGD Symbol;Acc:1564659]	X:65370851-65400298	0	0	0	0	10.9417	0	0	0	0	0	0	0	0	362	0	0	0	0	3.64724	0	Inf	0.000339987	0.0976095	UP	3.64724	0	Inf	0.000328308	0.563349	UP
